# Supplementary material for: Identification of QTL markers contributing to plant growth, oil yield and fatty acid composition in the oilseed crop Jatropha curcas L
Source: Biotechnol Biofuels. 2015 Sep 25;8:160. doi: 10.1186/s13068-015-0326-8 (PMC4583170; doi:10.1186/s13068-015-0326-8)
Supplement: Supplementary file 2 — Additional file 2: Table S2. Summary of genome sequence physically mapped onto the Jatropha curcas genetic map shown in Figure 1. Tables S3–S13. Summary of GenBank contigs mapped onto Groups 1 to 11 of the Jatropha curcas linkage map [file 13068_2015_326_MOESM2_ESM.xlsx]

## Sheet: Table S2
	Additional File 2: Table S2 - Summary of genome sequence physically mapped onto the Jatropha curcas genetic map shown in Figure 1.
		Linkage group		Total markers		Unique loci		Length (cM)		Marker density cM (all)		Marker density cM (unique)		Genome mapped (Mbp)		Genes mapped
		LG01		44		35		49.251		1.14537		1.44856		12.2864		1495
		LG02		41		34		74.472		1.8618		2.25673		15.7668		1609
		LG03		66		52		67.919		1.04491		1.33175		20.363		1435
		LG04		49		37		61.956		1.29075		1.721		11.7109		1343
		LG05		62		47		59.846		0.981082		1.301		14.3162		1661
		LG06		55		43		43		0.796296		1.02381		15.9404		1960
		LG07		39		32		72.747		1.91439		2.34668		19.1474		2007
		LG08		94		71		66.755		0.717796		0.953643		13.5373		1737
		LG09		24		23		68.034		2.958		3.09245		9.91523		1242
		LG10		49		32		54.603		1.13756		1.76139		14.0436		1343
		LG11		64		47		54.614		0.866889		1.18726		15.1703		1620
				587		453		673.197		1.16874		1.52307		162.197		17452
		Chinese Acad. Sci. J. curcas genome (GenBank BioProject PRJNA63485)												318.4		27172
		Percentage of genome mapped												0.509414		0.642279

## Sheet: Table S3
	Additional File 2: Table S3 - Summary of GenBank contigs mapped onto Group 01 of the Jatropha curcas linkage map
	Marker name	Position (cM)	GenBank Contig	Contig size (Mbp)	Position (Mbp)	Mapped (Mbp)	Gene models	Notes
	AG638	0	KK914870.1	0.53345	0.076965	0.53345	29
	G121	2.032	KK914324.1	0.597817	0.279085	0.597817	30
	Jcuint220	3.017	KK914504.1	0.904506	0.354368	0.904506	50
	SNP8545	5.469	KK914581.1	0.743084	0.120996	0.743084	46
	3xCasSyn	6.697	KK914304.1	0.303655	0.260245	0.303655	26
	CYP726A20	6.893			0.293399
	CYP726AX	6.893	KK914231.1	0.536822	0.106563	0.536822	28
	BACJHL2309_Locus1	6.893			0.191486
	BACJHL2309_Locus2	6.97			0.087879
	1415045|12293292	7.325	KK914226.1	0.611369	0.171819	0.611369	50
	1406534|12318635	8.974			0.410297
	SNP14944	11.288	KK914875.1	0.437404	0.089967	0.437404	48
	1398420|12336456	12.1			0.022093
	1415612|12289973	12.975	KK914353.1	3.48475	0.045805	3.48475	465
	1410075|12315915	15.984			1.09997
	G105	16.468			1.13676
	1403340|12359319	16.549			1.16088
	1403297|12346203	16.633			1.15909
	1409784|12321782	16.719			1.17146
	SNP10736	17.427			1.30682
	G24	17.745			1.5049
	G16	20.875			2.33737
	1412160|12306486	23.077			2.76281
	Jcuint349	23.077			2.98978
	1400438|12286485	29.408	KK914543.1	0.461249	0.087987	0.461249	71
	1403442|12346732	29.506			0.049748
	AG629	29.542			0.010252
	G427	29.562	KK914334.1	2.349	2.34097	2.349	395
	SNP12276	35.128			1.07798
	G50	35.383			0.98691
	EST10	35.383			0.986772
	1409465|12332239	36.688			0.840224
	AG612	38.927			0.64981
	SNP9980	38.927			0.535034
	SNP21849	38.927			0.46689
	1410189|12318456	38.927			0.458476
	1401080|12280697	39.685			0.39284
	AG301	39.685			0.338048
	G38	40.198			0.244418
	1408015|12313680	42.707	KK914794.1	1.32328	0.144342	1.32328	257
	1403306|12290609	42.707			0.19415
	1400686|12361690	44.376			0.424593
	1402505|12340555	47.386			0.768296
	1408162|12317240	49.251			0.85621
					Total	12.2864	1495

## Sheet: Table S4
	Additional File 2: Table S4 - Summary of GenBank contigs mapped onto Group 02 of the Jatropha curcas linkage map
	Marker name	Position (cM)	GenBank Contig	Contig size (Mbp)	Position (Mbp)	Mapped (Mbp)	Gene models	Notes
	1415361|12291150	0	KK914327.1	3.55734	0.100379	1.7273	291	Part of KK914327.1 also maps to Linkage Group 10
	1403756|12343728	6.917			0.596987
	SNP4293	10.156			1.08167
	1400860|12363196	14.041			1.46207
	1399700|12305059	15.423			1.63239
	1409792|12326085	15.648			1.71314
	1404346|12357882	16.458			1.7414
	SNP20678	16.458			1.74293
	1409855|12325208	17.023			1.82743
	1417235|12279465	17.191			1.82768
	SNP10074	24.382	KK914415.1	2.02166	1.50465	2.02166	287
	SNP1209	24.382			1.48273
	G351	24.618			1.83879
	G416	25.88			1.34365
	SNP4033	26.379			1.11797
	G410	27.773			0.601531
	G382	27.773			0.585677
	SNP14419	32.133	KK914317.1	2.54391	2.42482	2.54391	291
	SNP2145	33.965			1.80871
	SNP17521	36.248			1.17854
	G437	37.98			1.14274
	SNP11175	42.571	KK914813.1	0.710457	0.554018	0.710457	80
	Jcuint143	43.894			0.189527
	1405755|12328554	47.081	KK914735.1	0.871326	0.73507	0.871326	69
	1400348|12287974	47.808	KK914547.1	0.458566	0.289634	0.458566	26
	G69	48.985	KK914898.1	0.189962	0.05761	0.189962	10
	SNP8125	49.252	KK914328.1	0.150883	0.113842	0.150883	7
	G9	49.252	KK914316.1	0.596422	0.039378	0.596422	26
	1406782|12348217	49.273			0.310218
	1405488|12354264	49.273			0.392614
	1409076|12266896	49.593			0.458243
	1405734|12335465	50.801	>1 hit	n/a	n/a	n/a	n/a
	SNP993	51.191	KK914399.1	1.35224	1.31684	1.35224	81
	AG220A	51.191	KK914201.1	0.535828	0.081745	0.535828	37
	AG516	51.191			0.080944
	JCT17	51.452	KK914848.1	0.431101	0.036814	0.431101	19
	JCT13	52.166	KK914397.1	0.257416	0.103652	0.257416	15
	NT1	54.45	KK914221.1	0.205424	0.019669	0.205424	9
	JCT92	58.614	KK914256.1	3.7143	0.67401	3.7143	361
	1414158|12301961	65.483			2.64077
	EST13	74.472			3.43551
						15.7668	1609

## Sheet: Table S5
	Additional File 2: Table S5 - Summary of GenBank contigs mapped onto Group 03 of the Jatropha curcas linkage map
	Marker name	Position (cM)	GenBank Contig	Contig size (Mbp)	Position (Mbp)	Mapped (Mbp)	Gene models	Notes
	1412268|12285283	0	KK914381.1	0.540787	0.104761	0.540787	47
	1403801|12354320	2.43			0.103998
	1407310|12325670	4.464	KK914347.1	2.28866	1.51746	0.477325	26	Part of KK914347.1 also maps to Linkage Group 6
	1408895|12330642	5.754			1.9984
	1401225|12362534	5.754			1.99479
	1405383|12349423	6.502	KK914487.1	7.65448	0.216847	7.65448	43
	AG948	7.074			0.472854
	SNP14400	7.074			0.501083
	1400200|12292933	7.492	KK914687.1	0.57984	0.245736	0.57984	34
	1403430|12359372	8.332	KK914562.1	0.058574	0.036508	0.058574	2
	G87	8.634	KK914731.1	0.127269	0.071608	0.127269	6
	G125	8.774	KK914739.1	0.063734	0.039112	0.063734	6
	1404357|12352815	8.774			0.032476
	1410519|12295018	8.774	KK914648.1	0.190345	0.14989	0.190345	7
	1403531|12359155	8.774	KK914645.1	0.310983	0.105657	0.310983	9
	G92	8.774			0.010453
	AG17	8.861			0.006129
	G439	9.031	KK915315.1	0.13797	0.117974	0.13797	9
	1418135|12269998	9.371	KK914451.1	0.240422	0.031071	0.240422	8
	1409444|12329484	9.676	KK914224.1	1.32848	0.184152	1.32848	70
	1409852|12325206	10.104			0.24729
	1399166|12322072	10.754			0.531335
	AG940	11.044			0.699043
	G93	12.755	KK914232.1	2.47053	2.30009	2.47053	204
	1411956|12287167	14.079			2.08365
	SNP18956	14.161			2.08364
	1405724|12340301	14.244			2.01985
	G126	14.244			1.94741
	1406203|12280493	14.244			1.94493
	EST09	15.228			1.70141
	1415931|12287592	15.228			1.69918
	1416878|12275385	15.474			1.42551
	SNP19021	15.968			1.27399
	1401513|12347017	16.927			0.886882
	1404589|12350440	16.927			0.836163
	Jcuint025	19.563			0.257675
	G95	20.659	KK914219.1	1.8711	1.64627	1.8711	271
	G89	21.729			1.44274
	1403872|12354357	21.978			1.43816
	AG503	23.94			0.825086
	G55B	23.94			0.825027
	EST19	25.424			0.52648
	1404111|12351865	25.767			0.455351
	SNP315	26.005			0.373836
	G40	27.671			0.106817
	Jcuint38	28.642			0.059022
	G434	31.079	KK914370.1	2.40475	2.07293	2.40475	331
	SNP18265	31.079			1.77499
	G423	33.242			1.27507
	G90	34.911			1.06965
	1410420|12311163	35.384			0.911627
	Jatr358	35.384			0.847238
	1397861|12355392	37.84			0.414957
	1409181|12312766	38.328			0.402609
	SNP23226	39.053			0.292596
	G386	39.108			0.136854
	1406975|12333341	46.391	KK915662.1	5.28933	2.13798	1.90638	362	Part of KK915662.1 also maps to Linkage Group 8
	G21	50.526			1.69718
	G51	51.039			1.6069
	1411565|12289405	52.206			1.49942
	1409933|12322640	52.956			1.22734
	SNP2652	52.956			1.37394
	G436	54.49			1.10664
	1408815|12268198	58.307			0.739676
	AG937	59.717			0.659787
	EST14	67.919			0.231596
						20.363	1435

## Sheet: Table S6
	Additional File 2: Table S6 - Summary of GenBank contigs mapped onto Group 04 of the Jatropha curcas linkage map
	Marker name	Position (cM)	GenBank Contig	Contig size (Mbp)	Position (Mbp)	Mapped (Mbp)	Gene models	Notes
	1414845|12303360	0	KK914798.1	0.22084	0.012797	0.22084	23
	1400392|12287071	0.17			0.035481
	1414580|12305335	0.252			0.037909
	1410160|12299536	0.252			0.041656
	1414899|12292246	0.252			0.04193
	1401780|12276122	0.252			0.097909
	1406671|12326248	0.252			0.099565
	1413516|12311771	0.679			0.148132
	1407326|12327601	1.645	KK914227.1	2.73693	2.5473	2.73693	274
	1408943|12267576	2.256			2.45282
	1417274|12274745	2.256			2.443
	1410507|12295500	2.778			2.40634
	1399245|12316251	3.523			2.37201
	1408803|12338145	3.523			2.36183
	1408147|12335690	3.943			2.32709
	G37	8.073			1.9564
	1411735|12281052	9.932			1.73103
	G108	11.086			1.63942
	1402422|12344861	11.086			1.61965
	1416680|12276533	11.873			1.44751
	1401379|12362464	15.167			1.13044
	1407681|12314512	21.571	KK914885.1	0.116688	0.100071	0.116688	9
	1410021|12318110	21.571	KK914612.1	0.860798	0.856171	0.860798	67
	1410311|12297713	21.777	KK914853.1	0.382867	0.162612	0.382867	18
	G25_locus1	24.904	>1 hit	n/a	n/a	n/a	n/a
	1404608|12343534	24.904	KK914521.1	0.245947	0.181298	0.245947	12
	Jcuint90	25.356	KK914457.1	0.609135	0.442934	0.609135	39
	JCT47	25.356	KK914759.1	0.215121	0.019497	0.215121	10
	G407	29.07	KK914283.1	1.41009	0.829219	1.41009	105
	G46	33.296	KK914570.1	1.86901	1.38443	1.35041	163	Part of KK914570.1 also maps to Linkage Group 9
	G116	35.176			0.916306
	G27	35.49			0.817919
	JCT51	36.453			0.567627
	G357	37.256			0.242474
	G352	38.126			0.034016
	1399779|12313258	39.01	KK914318.1	3.90718	1.38273	0.621674	84	Part of KK914318.1 also maps to Linkage Group 8
	AG806	40.053			1.72218
	1408632|12316716	40.117			1.75566
	JCT59	40.184			1.7577
	AG143	41.784			2.00441
	1406120|12346418	47.958	KK914362.1	1.5471	0.195188	1.5471	272
	SNP9376	50.637			0.98236
	G376B	51.42			0.802158
	1409484|12332255	52.281			1.1273
	AG224	54.054			1.32496
	1406452|12345411	55.232	KK914420.1	1.39332	1.38491	1.39332	267
	G183	55.232			1.37395
	1407225|12343970	61.956			0.683337
	SNP17812	61.956			0.682749
						11.7109	1343

## Sheet: Table S7
	Additional File 2: Table S7 - Summary of GenBank contigs mapped onto Group 05 of the Jatropha curcas linkage map
	Marker name	Position (cM)	GenBank Contig	Contig size (Mbp)	Position (Mbp)	Mapped (Mbp)	Gene models	Notes
	G81	0	KK914999.1	0.767751	0.443214	0.767751	123
	SSR69	1.487			0.464686
	1411751|12281062	2.406			0.57406
	G7	6.849	KK915447.1	3.22831	0.140011	3.22831	560
	1402962|12349769	7.403			0.24662
	AG435	9.153			0.403194
	1413825|12301909	9.24			0.414421
	1409778|12321756	9.382			0.428013
	SNP12028	15.167			1.38085
	1404287|12324797	19.241			2.24447
	G52	19.498			2.25071
	1398999|12321959	20.331			2.47449
	G255	20.929			3.05295
	JCT7	21.515			3.05954
	1399888|12301012	21.515			3.10271
	1398679|12329288	21.709			3.16894
	G415	22.477			3.22831
	1406853|12345796	22.732	KK914632.1	3.71597	0.029599	3.71597	541
	G104	23.449			0.234806
	1410174|12318426	23.449			0.258121
	SNP14731	23.449			0.260013
	1405324|12333201	24.46			0.525883
	1415033|12293274	24.46			0.535447
	1414376|12292845	24.46			0.557169
	1415596|12289965	24.89			0.674011
	1416950|12276217	25.212			0.786368
	1399548|12316523	25.212			0.78642
	G62	25.212			0.79283
	SNP12318	25.212			0.794726
	1403834|12326123	25.288			0.802302
	1401127|12297649	25.364			0.822957
	1402490|12350679	25.441			0.835122
	1417575|12272422	25.822			0.886035
	1399756|12302951	25.822			0.886121
	1410258|12313412	26.356			1.04006
	1402899|12343285	27.351			1.19033
	1406341|12349947	27.351			1.22979
	1401093|12362750	27.795			1.27569
	SNP11133	28.876			1.51212
	1413338|12275995	28.935			1.51438
	AG706	29.11			1.51755
	EST05	29.11			1.56588
	1408945|12330704	40.973	KK914751.1	1.3119	1.06987	1.3119	135
	1409436|12311622	42.859	KK914502.1	2.49566	2.30342	2.49566	133
	AG517	43.774			2.1903
	1411325|12283460	44.101			2.00427
	1405640|12282064	47.621			1.14446
	1407850|12321642	48.048			1.07602
	1407809|12343704	49.562			0.739724
	1407116|12346515	51.491			0.101291
	1409443|12325334	51.491			0.052795
	1415795|12288678	51.491			0.029405
	1412855|12275696	51.491	KK914441.1	0.317067	0.064679	0.317067	17
	1402763|12350195	52.538	KK914495.1	0.247138	0.191997	0.247138	11
	1413246|12304737	53.578	KK914280.1	0.552129	0.256171	0.552129	39
	1403512|12267345	53.681			0.261237
	1416248|12283374	53.846	KK914208.1	0.295583	0.193632	0.295583	16
	A220	55.569	KK915377.1	0.131945	0.018402	0.131945	5
	G192	57.293	KK914748.1	0.042	0.013109	0.042	3
	G123	57.911	KK914842.1	0.13883	0.138673	0.13883	4
	Jcuint21	57.911	KK914338.1	0.28046	0.250596	0.28046	15
	AG183	59.846	KK914200.1	0.791432	0.395091	0.791432	59
						14.3162	1661

## Sheet: Table S8
	Additional File 2: Table S8 - Summary of GenBank contigs mapped onto Group 06 of the Jatropha curcas linkage map
	Marker name	Position (cM)	GenBank Contig	Contig size (Mbp)	Position (Mbp)	Mapped (Mbp)	Gene models	Notes
	SNP12983	0	KK915213.1	3.36781	0.398397	3.36781	560
	SNP13864	2.072			0.499836
	G41	6.429			0.860707
	1406628|12346310	8.975			1.12304
	SNP23789	9.966			1.36341
	1399898|12301058	11.832			1.78411
	G411	14.657			2.11716
	G394	15.431			2.14898
	G63	15.855			2.3747
	1416503|12284061	18.775			3.07369
	1402042|12351521	21.266	KK914347.1	2.28866	1.20802	0.536953	251	Part of KK914347.1 also maps to Linkage Group 3
	1407257|12341294	21.4			1.19857
	1406094|12327974	21.583			1.03823
	1398789|12325887	23.895			0.749636
	1414728|12295900	23.943			0.693606
	1408588|12337939	23.992			0.672005
	SNP14574	24.086			0.671979
	1413306|12275963	24.086			0.671065
	1410879|12290356	26.803	KK915560.1	0.802346	0.099142	0.802346	115
	1401710|12276711	27.885			0.578226
	1403070|12347851	27.975			0.591731
	1399793|12313280	31.203	KK915111.1	1.26416	0.084649	1.26416	140
	G185	31.203			0.13746
	1401416|12359883	31.598			0.13898
	1404193|12358065	32.259			0.270376
	1407917|12342859	32.259			0.299037
	SNP6044	32.636			0.714327
	1407011|12325609	33.392			0.863327
	SNP15286	33.829			0.898828
	SNP10696	36.792	KK914482.1	2.67212	1.4838	2.67212	195
	1402627|12292363	37.262			1.29403
	EST07	37.65			1.18546
	1412114|12289777	37.65			1.15468
	1403682|12266949	38.843			0.520086
	1405620|12330593	39.113			0.39254
	AG529	41.38	KK915521.1	0.075579	0.050462	0.075579	3
	1399738|12303883	41.656	KK914693.1	0.292506	0.042152	0.292506	16
	SNP1785	41.656	KK915448.1	0.216206	0.020076	0.216206	10
	1408757|12331269	41.656	KK914506.1	0.14445	0.082988	0.14445	6
	1405895|12347928	42.056	KK914704.1	0.382808	0.308209	0.382808	18
	G107	42.056	KK914247.1	0.233277	0.068873	0.233277	11
	G103	42.056	KK914287.1	0.511616	0.378441	0.511616	31
	1406827|12348279	47.227	KK914408.1	1.24911	0.294409	0.323282	26	KK914408.1 maps at two separate loci on linkage group 6
	1405122|12351090	48.12			0.617691
	SSR613	48.12	KK914453.1	1.55024	1.3223	1.55024	135
	1400098|12295592	49.355			1.05594
	G390	54.655	KK915100.1	0.539144	0.292286	0.539144	69
	G76	55.391	KK914408.1	see above	0.990137	0.180429	22	KK914408.1 maps at two separate loci on linkage group 6
	G6	58.269			0.814055
	SNP3270	58.269			0.809708
	1401113|12362775	58.269	KK914930.1	1.07185	0.20155	1.07185	98
	1408192|12335710	59.021			0.526566
	1408142|12341130	67.631	KK914761.1	1.77567	1.66461	1.77567	254
	Jcuint215	67.631			1.64968
	AG176	80.144			0.53767
						15.9404	1960

## Sheet: Table S9
	Additional File 2: Table S9 - Summary of GenBank contigs mapped onto Group 07 of the Jatropha curcas linkage map
	Marker name	Position (cM)	GenBank Contig	Contig size (Mbp)	Position (Mbp)	Mapped (Mbp)	Gene models	Notes
	G399	0	KK914893.1	3.95277	3.90495	3.95277	584
	1409595|12324146	0			3.81825
	1409650|12329380	6.494			2.96716
	G181B	7.088			2.75726
	G182A	7.501			2.75777
	1409592|12311291	7.501			2.70775
	AG643	7.792			2.68526
	SNP12027	15.97			1.20992
	G58	18.53			0.547209
	Jatr845	22.275			0.440756
	SNP1854	22.275			0.12215
	G39	22.275			0.111404
	1400474|12285467	23.321	KK914233.1	1.27903	0.375596	1.27903	151
	1398193|12345483	23.71			0.184795
	1408932|12337291	25.087	KK914724.1	0.877697	0.502673	0.877697	72
	1402100|12332506	26.065			0.216741
	1398939|12323262	28.05	KK914641.1	1.12931	0.930249	1.12931	93
	1409401|12326003	30.297			0.135153
	1400336|12287926	30.815	KK915045.1	0.181283	0.09093	0.181283	9
	1407842|12323323	31.037	KK915394.1	0.342177	0.336092	0.342177	22
	G17	31.165			0.303479
	AG616	31.793			0.130852
	1404686|12285157	33.907	KK914589.1	0.876742	0.574525	0.876742	40
	1418450|12267776	35.246	KK914261.1	0.116203	0.063581	0.116203	7
	AG639	35.429	KK914529.1	0.113394	0.090707	0.113394	10
	1401137|12297663	35.516	KK914352.1	0.975702	0.314897	0.975702	63
	1402816|12348077	35.516			0.335036
	1408834|12338009	35.56	KK914630.1	0.438549	0.042077	0.438549	19
	1409256|12312963	35.603	KK914294.1	1.4936	0.010728	1.4936	85
	1400933|12362961	36.478			0.714071
	1398222|12344025	36.478			0.756547
	1405049|12342465	37.379	KK914597.1	0.231414	0.124168	0.231414	13
	1399563|12308700	37.379			0.127208
	SNP5464	40.989	KK914490.1	2.13554	1.02544	2.13554	147
	1400818|12283200	41.586			2.13554
	G53	46.274	KK914206.1	1.10822	0.501299	1.10822	101
	1406769|12276330	53.218	KK914593.1	2.95763	1.7978	2.95763	417
	1401628|12353310	59.872			0.466343
	1404489|12357367	72.747	KK915137.1	0.938173	0.519676	0.938173	174
						19.1474	2007

## Sheet: Table S10
	Additional File 2: Table S10- Summary of GenBank contigs mapped onto Group 08 of the Jatropha curcas linkage map
	Marker name	Position (cM)	GenBank Contig	Contig size (Mbp)	Position (Mbp)	Mapped (Mbp)	Gene models	Notes
	G139D	0	KK914782.1	4.72111	4.39334	4.72111	850
	1408735|12311855	0.274			4.37339
	G139E	0.805			4.36123
	G440	1.286			4.28197
	1403363|12355966	1.286			4.28865
	1415101|12292038	1.286			4.26291
	1404620|12323615	1.625			4.16562
	1400004|12298116	1.625			4.15719
	1408550|12317774	1.71			4.13828
	1410983|12302149	1.71			4.13322
	1407579|12344179	3.718			3.90039
	1417726|12277188	4.286			3.80097
	1415675|12290711	5.572			3.6458
	G141C	6.268			3.47797
	1410363|12312021	9.177			2.90169
	AG343	9.177			2.87022
	1402363|12360782	9.177			2.8936
	G276B	9.297			2.7755
	G211	9.297			2.75037
	1399799|12313295	10.04			2.71225
	G281	10.04			2.6772
	1410014|12301548	10.612			2.56133
	EST15	11.263			2.43143
	1404753|12352408	11.8			2.371
	1402542|12350116	11.8			2.31449
	1418057|12274491	11.8			2.30655
	1403808|12353099	11.8			2.29272
	JCT23	12.609			2.22199
	1409799|12321798	13.832			1.95536
	1404368|12324806	14.176			1.58885
	1408800|12331282	15.472			1.34512
	G368	16.833			1.13935
	G356B	16.833			1.13935
	1403397|12345231	19.001			0.375755
	G56	20.223			0.060948
	G44	20.922	KK915662.1	5.28933	5.19949	0.167134	28	Part of KK915662.1 also maps to Linkage Group 3
	1410964|12302946	21.438			5.03236
	G144	31.958	KK914318.1	3.90718	0.740053	0.522031	83	Part of KK914318.1 also maps to Linkage Group 4
	NG300	32.564			0.92111
	NG297B	32.794			1.09158
	NG294	33.327			1.22045
	NG293A	33.327			1.26208
	NG292	33.487	KK920209.1	0.933091	0.042799	0.933091	115
	NG291	34.029			0.095411
	JCT3	34.28			0.118257
	G284A	34.299			0.151449
	NG289B	34.555			0.183141
	NG288C	34.912			0.242711
	NG287B	35.097			0.314101
	NG286D	35.19			0.339687
	NG286A	35.328			0.370486
	G377	35.883			0.432425
	NG285A	35.883			0.546184
	NG331C	37.021			0.79406
	SNP10542	37.104			0.82086
	G262	37.104			0.824414
	G270D	37.424	KK914491.1	0.630053	0.591379	0.630053	73
	1404867|12356283	37.424			0.581033
	G270B	37.424			0.58061
	SNP5294	37.424			0.411715
	G282B	37.708			0.326269
	1398512|12332989	38.014			0.239585
	1410453|12295424	38.114			0.135452
	G273A	38.278	KK914557.1	0.165577	0.03883	0.165577	14
	1400435|12286473	38.371			0.078774
	1409890|12307043	38.44	KK914743.1	0.676517	0.578008	0.676517	66
	1416383|12282386	38.508	KK914743.1		0.516707
	1401665|12362006	38.714	KK914743.1		0.441766
	G268	38.877	KK914743.1		0.464118
	G54B	38.877	KK914743.1		0.138024
	G269	40.613	KK914578.1	1.28523	0	1.28523	86
	1401433|12335072	44.791	KK914743.1	see above	0.222619	see above	see above
	G25_Locus2	46.296	>1 hit	n/a	0	n/a	n/a
	1399030|12323739	48.553	KK914277.1	1.81533	0.354935	1.81533	108
	1409407|12326008	48.553	KK914277.1		0.345373
	1402231|12273031	49.011	KK914277.1		0.26176
	1407832|12321638	50.263	KK914277.1		0.084285
	1400138|12295194	50.263	KK914277.1		0.078253
	1404236|12286882	51.767	KK914525.1	0.83109	0.401655	0.83109	84
	SNP10078	52.142	KK914525.1		0.38954
	1418082|12273202	52.943	KK914525.1		0.216271
	1409122|12336095	54.018	KK914525.1		0.17196
	G80	54.018	KK914525.1		0.139399
	1398701|12328431	54.123	KK916039.1	0.17425	0.056401	0.17425	16
	1398342|12338935	54.187	KK916039.1		0.084479
	1400616|12361633	55.931	KK914309.1	0.745059	0.574465	0.745059	101
	1412347|12287752	58.945	KK914309.1		0.345689
	SNP1351	62.647	KK914217.1	0.870786	0.805542	0.870786	113
	1410135|12319117	62.797	KK914217.1		0.724716
	1417789|12271977	62.797	KK914217.1		0.693238
	G261	63.777	KK914217.1		0.648307
	1412872|12299419	64.104	KK914217.1		0.613764
	1403961|12353916	65.533	KK914217.1		0.407524
	1399914|12300331	66.755	KK914217.1		0.337189
						13.5373	1737

## Sheet: Table S11
	Additional File 2: Table S11- Summary of GenBank contigs mapped onto Group 09 of the Jatropha curcas linkage map
	Marker name	Position (cM)	GenBank Contig	Contig size (Mbp)	Position (Mbp)	Mapped (Mbp)	Gene models	Notes
	1417866|12270254	0	KK914993.1	2.91507	0.367476	2.91507	486
	SNP15086	5.656			0.867683
	1407197|12345817	5.656			0.938093
	1398068|12349177	11.4			1.66965
	1400798|12283182	11.932			1.71938
	1409966|12322675	13.944			2.07828
	G3	15.557			2.5259
	G413	16.768			2.75048
	G34	16.843			2.75642
	1408474|12340500	20.572	KK914336.1	0.948604	0.566281	0.948604	138
	G354	25.109	KK914862.1	0.939917	0.592637	0.939917	136
	G31	30.843	KK914568.1	0.997477	0.797353	0.997477	110
	G378	31.756			0.807334
	1405726|12348338	33.488	KK914553.1	0.428653	0.196899	0.428653	33
	1400140|12295198	33.644			0.276497
	1402848|12356173	34.106	KK914972.1	0.561237	0.386622	0.561237	54
	1402469|12272349	34.263			0.381219
	1404077|12344912	46.411	KK914209.1	1.39621	1.18157	1.39621	103
	G122_locus1	50.389	KK915158.1	0.66279	0.308135	0.66279	58
	G122_locus2	51.027			0.204991
	1408478|12317739	51.71			0.137968
	SNP14384	52.032			0.139358
	1404870|12351781	54.758	KK914259.1	0.791793	0.194338	0.791793	96
	G8	68.034	KK915030.1	0.27348	0.15116	0.27348	28
						9.91523	1242

[truncated: 2 more sheets: Table S12, Table S13]
