# Supplementary material for: Identification of QTL markers contributing to plant growth, oil yield and fatty acid composition in the oilseed crop Jatropha curcas L
Source: Biotechnol Biofuels. 2015 Sep 25;8:160. doi: 10.1186/s13068-015-0326-8 (PMC4583170; doi:10.1186/s13068-015-0326-8)
Supplement: Supplementary file 3 — Additional file 3: Table S14. Mapping of genes involved in seed oil biosynthesis onto the Jatropha curcas linkage map [file 13068_2015_326_MOESM3_ESM.xlsx]

## Sheet: Table S14
	Additional File 3: Table S14 - Mapping of genes involved in seed oil biosynthesis onto the Jatropha curcas linkage map.
	A summmary of genes involved in de novo fatty acid biosynthesis in the plastid, conversion of fatty acids into storage lipids in the endoplasmic reticulum, and transcription factors involved in the regulation of oil biosynthesis. Markers developed specificially for the location of a gene are indicated with an asterix (e.g., G34*, which is linked to KAS-II). Where flanking markers and positions ar…
	Step	Key	Gene function	Arabidopsis gene	J. curcas protein	J. curcas scaffold	Position	Linkage	Flanking markers		Flanking marker position
		(Figure 2)						Group
	Plastidial fatty acid biosynthesis
	1	PDEa	Pyruvate dehydrogenase E1a	At1g01090	KDP28414.1	KK914782.1	1,855,659 to 1,853,329	8	1409799|12321798		13.8 cM
									1404368|12324806		14.2 cM
	1	PDEb	Pyruvate dehydrogenase E1b	At2g34590	KDP37986.1	KK914370.1	371,710 to 369,509	3	1409181|12312766		38.3 cM
									SNP23226		39.1 cM
	1	PDE2	Pyruvate dehydrogenase E2	At3g25860	KDP29394.1	KK914751.1	735,036 to 738,772	5	1408945|12330704		41.0 cM
				At1g34430	KDP47113.1	KK914197.1	474,147 to 477,314	4	1410311|12297713		21.8 cM	CAS
									Jcuint090		25.4 cM
	1	PDE3	Pyruvate dehydrogenase E3	At4g16155	KDP27894.1	KK914794.1	583,899 to 578,241	1	1400686|12361690		44.4 cM
				At3g16950					1402505|12340555		47.4 cM
	2	CTa	Heteromeric ACCase: carboxyltransferase a-subunit	At2g38040	KDP24495.1	KK915111.1	650,953 to 656,042	6	1407917|12342859		32.3 cM
									SNP6044		32.6 cM
					KDP28655.1	KK914782.1	3,244,586 to 3,248,587	8	G141C		6.3 cM
									1410363|12312021		9.2 cM
	2	CTb	Heteromeric ACCase: carboxyltransferase b-subunit	Plastidial genome
	2	BCCP	Heteromeric ACCase: Biotin Carboxy Carrier Protein	At5g16390	KDP26884.1	KK914893.1	3,643,995 to 3,650,237	7	1409595|12324146		0.0 cM
									1409650|12329380		6.5 cM
				At5g15530	KDP27226.1	KK914862.1	572,171 to 574,378	9	G354*		25.1 cM
	2	BC	Heteromeric ACCase: Biotin Carboxylase	At5g35360	KDP27360.1	KK914851.1	186,234 to 195,713	11	EST18		26.8 cM	CAS
									1410290|12298973		29.3 cM
	2	Homo-ACC	Homomeric acetyl-CoA carboxylase	At1g36180	KDP32698.1	KK914570.1	35,586 to 48,833	4	G352*		38.1 cM
	3	MCAT	Malonyl-CoA : ACP Malonyltransferase	At2g30200	KDP45748.1	KK914227.1	1,956,429 to 1,959,452	4	G37*		8.1 cM
	4	KAS-III	Ketoacyl-ACP Synthase III	At1g62640	KDP25634.1	KK914993.1	2,763,678 to 2,759,628	9	G34*		16.9 cM
	5	KAR	Ketoacyl-ACP Reductase	At1g24360	KDP26763.1	KK914893.1	2,911,350 to 2,915,633	7	1409650|12329380		6.5 cM
									G181B		7.1 cM
	6	HADH	Hydroxyacyl-ACP Dehydrase	At2g22230, At5g10160	KDP25856.1	KK914970.1	379,911 to 382,830	7	1400336|12287926		30.8 cM	CAS
									1407842|12323323		31.0 cM
	7	EAR	Enoyl-ACP Reductase	At2g05990	KDP37708.1	KK914386.1	261,715 to 265,708	n/d	n/a		n/a
					KDP24617.1	KK915100.1	248,208 to 252,948	6	G390*		54.7 cM
	8	KAS-III	Ketoacyl-ACP synthase I	At5g46290	KDP37953.1	KK914370.1	140,658 to 143,736	3	G386*		39.1 cM
					KDP25270.1	KK914993.1	552,519 to 555,384	9	1417866|12270254		0.0 cM
									SNP15086		5.7 cM
	9	KAS-II	Ketoacyl-ACP Synthase II	At1g74960	KDP33964.1	KK914539.1	3,251,658 to 3,257,360	11	NT2*		15.5 cM
	10	SAD	Stearoyl-ACP Desaturase	At2g43710, At3g02620, At5g16230	KDP44234.1	KK914256.1	3,305,200 to 3,311,022	2	1414158|12301961		65.5 cM
									EST13		74.5 cM
					KDP26922.1	KK914893.1	3,900,300 to 3,904,297	7	G399*		0.0 cM
					KDP26921.1		3,896,674 to 3,898,409
					KDP43047.1	KK914283.1	844,222 to 846,024	4	G407*		29.1 cM
	11	ACP	Acyl Carrier Protein	At3g05020, At1g54580, At1g54630, At4g25050, At5g27200	KDP23595.1	KK915213.1	2,124,844 to 2,126,543	6	G411*		14.7 cM
					KDP22552.1	KK915447.1	2,851,880 to 2,852,625	5	1398999|12321959		20.3 cM
									G255		20.9 cM
					KDP40030.1	KK914334.1	241,084 to 243,179	1	G38*		40.2 cM
					KDP34000.1	KK914539.1	3,493,715 to 3,494,468	11	NT2		15.5 cM
									EST02		20.3 cM
	12	ACP-TE	Acyl-ACP Thioesterase (FatA)	At3g25110	KDP26359.1	KK914893.1	114,439 to 118,131	7	G39*		22.3 cM
				At4g13050
	12	ACP-TE	Acyl-ACP Thioesterase (FatB)	At1g08510	KDP32328.1	KK914582.1	647,019 to 650,683	11	1408106|12342064		38.5 cM
									1401633|12276653		46.3 cM
	13	ACS	Acyl-CoA synthetase (plastid outer envelope)	At1g77590	KDP32797.1	KK914570.1	810,995 to 816,723	4	G27*		35.5 cM
					KDP29956.1	KK914724.1	843,491 to 848,016	7	1398193|12345483		23.7 cM
									1408932|12337291		25.1 cM
	Cytosol
	14	DHAPR	Dihydroxyacetone-Phosphate Reductase	At2g41540	KDP26089.1	KK914930.1	916,342 to 919,531	6	SNP3270		58.3 cM
				At3g07690					1401113|12362775		59.0 cM
				At2g40690	KDP21641.1	KK915609.1	171,482 to 174,633	10	Jcuint152		<0.0 cM	CAS
	Endoplasmic reticulum: glycerolipid biosynthesis
	15	GPAT	Glycerol-3-Phosphate Acyltransferase 4/8	At1g01610	KDP28616.1	KK914782.1	3,027,430 to 3,029,621	8	G141C		6.3 cM
									1410363|12312021		9.2 cM
			Glycerol-3-Phosphate Acyltransferase 5/7		KDP44927.1	KK914240.1	2,198,165 to 2,199,788	10	G373B*		10.4 cM
				At3g11430	KDP45443.1	KK914232.1	1,556,235 to 1,557,825	3	EST09		15.2 cM
				At5g06090					1416878|12275385		15.5 cM
					KDP21255.1	KK915662.1	3,351,383 to 3,353,005	3 or 8	n/a		n/a
			Glycerol-3-Phosphate Acyltransferase 6	At2g38110	KDP24477.1	KK915111.1	437,343 to 440,675	6	1407917|12342859		32.3 cM
									SNP6044		32.6 cM
			Glycerol-3-Phosphate Acyltransferase 9	At5g60620	KDP42013.1	KK914316.1	39,577 to 45,360	2	G9*		49.3 cM
	16	LPAAT	LPAAT2/3	At3g57650	KDP37345.1	KK914408.1	804,102 to	6	G6*		58.3 cM
							809803
			LPAAT4/5	At1g75020	KDP46218.1	KK914219.1	217,990 to 219,936	3	SNP315		26.0 cM
									G40		27.7 cM
					KDP38461.1	KK914362.1	779,751 to 781,463	4	G376B*		51.4 cM
	17	PAP	Phosphatidate Phosphatase	At1g15080	KDP35018.1	KK914502.1	2,2729,25 to 2,276,070	5	1409436|12311622		42.9 cM
					KDP35019.1		2,280,585 to 2,282,291		AG517		43.8 cM
					KDP33012.1	KK914568.1	794,206 to 796,383	9	G31*		30.8 cM
	18	DCPT	Diacylglycerol cholinephosphotransferase	At3g25585	KDP29322.1	KK914751.1	17,955 to 23,803	5	1408945|12330704		41.0 cM
	19	FAD2	Oleate desaturease	At3g12120	KDP44415.1	KK914252.1	409,204 to 410,367	1	Jcuint220		3.0 cM	Temasek
									SNP8545		5.5 cM
					KDP24621.1	KK915100.1	270,384 to 270,657	6	G390*		54.7 cM
	20	FAD3	Linoleate desaturease	At2g29980	KDP46482.1	KK914217.1	103,746 to 105,529	8	1399914|12300331		66.8 cM
					KDP44057.1	KK914256.1	1,693,435 to 1,695,231	2	JCT92		58.6 cM
									1414158|12301961		65.5 cM
	21	LPCAT	Phosphatidylcholine:diacylglycerol cholinephosphotransferase	At3g15820	KDP37074.1	KK914415.1	660,317 to 661,366	2	SNP4033		26.4 cM
									G410		27.8 cM
	22	DGAT	Diacylglycerol Acyltransferase 1	At2g19450	KDP33853.1	KK914539.1	2,597,192 to 2,602,461	11	G82*		12.7 cM
			Diacylglycerol Acyltransferase 2	At3g51520	KDP24913.1	KK915030.1	144,210 to 147,836	9	G8*		68.0 cM
	23	PDAT	Phospholipid diacylglycerol acyltransferase	At5g13640	KDP40719.1	KK914327.1	1,566,750 to 1,571,548	2	1400860|12363196		15.4 cM
									1399700|12305059		15.6 cM
					KDP33885.1	KK914539.1	2,801,783 to 2,805,538	11	G388B*		13.1 cM
				At3g44830	KDP34352.1	KK914534.1	220,101 to 223,232	2	JCT17		51.5 cM	CAS
									JCT13		52.2 cM
	Regulatory proteins
	n/a	WRI1	Wrinkled 1	At3g54320	KDP41049.1	KK914323.1	32,617 to 37,504	10	G23*		30.4 cM
					KDP38732.1	KK914358.1	914,410 to 916,755	11	1402893|12349739		22.1 cM
									G28		23.8 cM
					KDP45478.1	KK914232.1	2,060,832 to 2,063,274	3	1411956|12287167		14.1 cM
									1405724|12340301		14.2 cM
					KDP21223.1	KK915662.1	3,133,438 to 3,135,540	3 or 8	n/a		n/a
	n/a	PII	PII	At4g01900	KDP28303.1	KK914782.1	1,224,363 to 1,227,586	8	1408800|12331282		15.5 cM
									G368		16.8 cM
	n/a	LEC1	Leafy cotyledon 1	At1g21970	KDP35520.1	KK914482.1	470,516 to 472,504	6	1403682|12266949		38.8 cM
									1405620|12330593		39.1 cM
	n/a	LEC2	Leafy cotyledon 2	At1g28300	KDP20985.1	KK915662.1	1,691,306 to 1,694,030	3	G21*		50.5 cM
	n/a	FUSCA3	FUSCA3	At3g26790	KDP41838.1	KK914317.1	1,167,020 to 1,170,038	2	SNP2145		34.0 cM
									SNP17521		36.2 cM
	n/a	GLABRA2	GLABRA2	At3g61150	KDP28682.1	KK914782.1	3,370,200 to 3,374,973	8	G141C		6.3 cM
									1410363|12312021		9.2 cM
					KDP22311.1	KK915447.1	1,440,574 to 1,445,387	5	SNP12028		15.2 cM
	n/a	ABI3	ABA-Insensitive 3	At3g24650	KDP26424.1	KK914893.1	544,445 to 546,693	7	G58*		18.5 cM
	n/a	ABI4	ABA-Insenstive 4	At2g40220	KDP44732.1	KK914240.1	331,666 to 332,697	10	G235		5.0 cM
									Jcuint152
	n/a	DOF4	DOF4	Glycine max DOF4	KDP31390.1	KK914632.1	3,139,212 to 3,140,216	5	EST05		29.1 cM
									1408945|12330704		40.97 cM
