# Supplementary material for: Identification of QTL markers contributing to plant growth, oil yield and fatty acid composition in the oilseed crop Jatropha curcas L
Source: Biotechnol Biofuels. 2015 Sep 25;8:160. doi: 10.1186/s13068-015-0326-8 (PMC4583170; doi:10.1186/s13068-015-0326-8)
Supplement: Supplementary file 10 — Additional file 10: Phenotype and genotype date from mapping population G51 × CV [file 13068_2015_326_MOESM10_ESM.xlsx]

## Sheet: Phenotype
F2 Plant number	Height @ 567 D	Height @ 763 D	Stem Ø @ 567 days	Stem Ø @ 763 days	Canopy Ø1 @ 567 days	Canopy Ø2 @ 567 days	Canopy area @ 567 days	Canopy Ø1 @ 763 days	Canopy Ø2 @ 763 days	Canopy area @ 763 days	No. Branches at 567 days	No. Branches at 763 days	Total seeds in year 2	Total seeds in year 3	Oil content in year 2	Oil content in year 3, harvest 1	Oil content in year 3, harvest 2	100 Seed weight in year 2	100 seed weight in year 3, harvest 1	100 seed weight in year 3, harvest 2	Seed oil palmitate content	Seed oil stearate content	Seed oil oleate content	Seed oil linoleate content	Oleate to linoleate ratio	Calculated seed yield in year 2	Calculated seed yield in year 3	Calculated oil yield in year 2	Calculated oil yield in year 3
	cm	cm	cm	cm	cm	cm	m2	cm	cm	m2					%	%	%	g	g	g	%	%	%	%		g	g	g	g
1	116	165	29.5	41	88	53	0.36631	192	225	3.39292	18	31	263	557	36.86	35.92	-	71.97	65.95	-	12.68	8.53	46.94	29.1	1.61	189.281	367.341	69.769	131.949
2	151	182	25.5	33.5	107	60	0.504226	175	260	3.57357	9	24	328	1104	37.56	38.79	-	79.31	67.68	-	11.53	7.91	47.42	31.26	1.52	260.137	747.187	97.7074	289.834
3	147	192	27	35.5	102	92	0.737018	210	237	3.90893	21	60	360	1758	38.33	37.19	-	61.84	66.01	-	12.07	7.5	46.09	32.7	1.41	222.624	1160.46	85.3318	431.574
4	160	200	24	31.5	84	57	0.376049	200	170	2.67036	7	21	179	1029	34.37	37.64	-	68.42	71.54	-	11.53	8.84	46.27	31.49	1.47	122.472	736.147	42.0936	277.086
5	102	-	20.5	-	72	37	0.20923	-	-	-	7	-	-	-	35.17	-	-	64.84	-	-	11.22	8.52	48.68	29.82	1.63	-	-	-	-
6	118	160	20	28.5	67	40	0.210487	140	170	1.86925	5	15	106	911	38.2	37.21	-	71.84	71.33	-	12.27	7.35	46.94	31.79	1.48	76.1504	649.816	29.0895	241.797
7	127	161	24.5	32	106	110	0.915774	185	185	2.68803	15	37	440	1783	35.57	36.75	-	64	65.04	-	11.79	7.55	48.59	30.24	1.61	281.6	1159.66	100.165	426.176
8	128	150	20	26	112	105	0.923628	170	218	2.91069	11	18	197	722	37.71	27.19	-	55.14	57.38	-	10.66	7.85	47.94	31.75	1.51	108.626	414.284	40.9628	112.644
9	167	205	24	36	108	75	0.636173	170	150	2.00277	9	22	11	413	39.1	-	-	75.17	-	-	11.63	7.4	49.11	30.04	1.63	8.2687	-	3.23306	-
10	193	215	28.5	36	115	150	1.35481	265	215	4.47481	19	57	299	1070	33.26	32.04	-	64.56	62.68	-	11.56	7.26	45.05	32.68	1.38	193.034	670.676	64.2032	214.885
11	180	225	31	38	160	120	1.50796	240	240	4.5239	23	55	323	1393	34.57	35.39	-	65.05	65.44	-	12.25	8.46	45.98	29.47	1.56	210.111	911.579	72.6355	322.608
12	184	192	27.5	36	105	45	0.371101	150	178	2.09702	14	64	10	600	38.02	34.61	-	72.19	64.15	-	12.38	8.3	45.72	31.02	1.47	7.219	384.9	2.74466	133.214
13	182	190	23.5	30	79	100	0.620465	188	188	2.77592	14	26	77	542	34.95	33.85	-	61.21	66.9	-	11.55	8.07	47.76	29.43	1.62	47.1317	362.598	16.4725	122.739
14	161	195	28	38	112	90	0.791681	210	185	3.05128	17	29	280	549	36.07	38.48	35.16	81.71	75.32	70.29	11.84	8.31	46.28	31.26	1.48	228.788	413.507	82.5238	159.117
15	110	200	22	30.5	62	77	0.374949	170	165	2.20305	19	30	69	517	37.43	29.77	26.62	67.44	59.8	50.88	12.21	9.24	45.78	29.83	1.53	46.5336	309.166	17.4175	92.0387
16	202	197	28	35.5	85	62	0.413905	252	210	4.15633	18	28	274	541	35.5	19.01	-	71.05	43.25	-	11.95	8.24	47.5	30.09	1.58	194.677	233.982	69.1103	44.4801
17	128	195	24.5	32	104	68	0.555434	133	90	0.940123	10	15	53	459	38.73	36.12	-	71.85	70.34	-	11.44	7.48	48.3	31.06	1.56	38.0805	322.861	14.7486	116.617
18	158	215	30	39	142	92	1.02604	237	230	4.28121	13	39	232	726	38.07	-	-	79.23	-	-	12.34	7.67	49.11	29.11	1.69	183.814	-	69.9778	-
19	101	160	19	27	55	56	0.241903	158	140	1.7373	7	14	93	206	34.96	32.57	-	62.09	59.31	-	12.59	6.38	44.76	33.49	1.34	57.7437	122.179	20.1872	39.7936
20	215	220	24	32	86	85	0.574126	200	230	3.61284	17	44	436	976	35.37	33.76	-	67.2	60.51	-	13.01	7.05	44.58	33.25	1.34	292.992	590.578	103.631	199.379
21	185	210	28.5	36	110	132	1.1404	185	275	3.99572	17	30	419	1057	37.48	36.19	-	71.66	63.37	-	12.2	7.8	46.88	31.25	1.5	300.255	669.821	112.536	242.408
22	144	157	26.5	27	130	168	1.71531	170	80	1.06814	15	12	102	-	29.95	-	-	57.05	-	-	11.89	7.7	48.92	29.47	1.66	58.191	-	17.4282	-
23	180	214	26	36	133	98	1.02369	200	270	4.24116	6	29	433	727	32.72	35.44	-	78.76	77.7	-	12.35	7.59	45.86	32.16	1.43	341.031	564.879	111.585	200.193
24	160	185	24	30	92	85	0.614181	195	228	3.49189	9	33	259	1135	35.77	37.97	-	70.32	72.67	-	11.53	7.12	46.49	33.12	1.4	182.129	824.804	65.1475	313.178
25	85	110	23	29.5	48	66	0.248814	130	125	1.27627	12	18	104	525	35.12	37.22	37.2	67.5	60.81	62.44	11.96	6.93	48.82	30.43	1.6	70.2	319.252	24.6542	118.826
26	143	173	26.5	34	104	90	0.735133	200	187	2.93739	8	24	135	963	39.67	39.31	39.76	76.07	75.7	76.91	12.17	7.15	48.37	30.54	1.58	102.694	728.991	40.7389	286.566
27	107	140	21	32	75	30	0.176715	140	165	1.81427	7	23	87	308	33.24	34.43	34.09	75.14	63.18	62.37	12.03	7.4	49.43	29.14	1.7	65.3718	194.594	21.7296	66.9989
28	122	153	27	34.5	143	85	0.954651	188	215	3.17458	11	27	206	1030	35.89	36.37	36.88	69.93	65.22	68.26	12.39	7.27	48.48	28.69	1.69	144.056	671.766	51.7016	244.321
29	94	132	23	30.5	105	95	0.783435	145	160	1.82213	10	16	126	261	33.17	37.85	37.58	66.55	66.04	63.95	12.54	7.91	45.41	29.87	1.52	83.853	172.364	27.814	65.2399
30	91	144	21	28.5	62	57	0.27756	145	160	1.82213	6	14	377	1021	37.35	37.51	36.5	73.42	76.25	75.68	12.56	7.29	48.97	29.32	1.67	276.793	778.513	103.382	292.02
31	70	113	19	26	60	48	0.226195	118	135	1.25114	7	13	167	741	33.39	33.81	36.49	64.3	65.09	64.45	12.86	6.77	46.14	30.94	1.49	107.381	482.317	35.8545	163.071
32	127	138	25	31	95	80	0.596903	120	165	1.55509	8	32	214	226	36.46	36.21	37.49	68.97	57.6	57.87	11.31	7.29	48.72	30.83	1.58	147.596	130.176	53.8134	47.1367
33	30	117	9	19.5	16	13	0.0163363	104	97	0.792311	1	4	-	227	-	38.01	37.31	-	67.58	67.61	-	-	-	-	-	-	153.407	-	58.3098
34	137	158	20	25	74	50	0.290597	200	212	3.33009	7	16	448	1308	32.13	33.05	30.97	64.04	57.85	57.6	11.86	9.07	47.8	28.36	1.69	286.899	756.678	92.1807	250.082
35	134	153	17.5	22	60	25	0.11781	145	118	1.34382	3	17	150	967	35.04	36.77	34.6	75.33	71.9	76.27	11.89	7	45.72	32.52	1.41	112.995	695.273	39.5934	255.652
36	151	170	26	31	90	77	0.544281	180	185	2.61538	6	31	112	1006	34.13	38.64	-	67.31	64.63	-	11.44	7.65	44.93	33.51	1.34	75.3872	650.178	25.7297	251.229
37	156	177	24	31.5	95	125	0.93266	193	200	3.03164	12	22	256	1254	36.96	37.55	31.77	65.1	61.18	66.28	11.14	8.19	47.32	30.13	1.57	166.656	767.197	61.5961	288.083
38	179	233	27	36.5	108	98	0.831265	190	270	4.0291	10	31	282	672	38.14	38.12	33.66	64.71	61.5	68.47	11.93	6.8	47.34	30.6	1.55	182.482	413.28	69.5987	157.542
39	187	235	27	36	120	110	1.03673	240	250	4.7124	13	39	724	1954	34.91	35.56	33.07	69.95	62.41	69.83	11.76	6.95	47.89	30.91	1.55	506.438	1219.49	176.798	433.651
40	159	193	27.5	34.5	165	133	1.72356	240	213	4.01496	13	30	625	1543	34.36	35.88	34.08	67.05	63.51	64.42	12.42	8.32	48.52	28.75	1.69	419.062	979.959	143.99	351.609
41	161	210	30.5	38	108	108	0.916088	230	225	4.06444	9	28	513	1630	36.01	36.58	34.87	80.65	74.18	72.89	12.56	8.52	46.95	29.54	1.59	413.735	1209.13	148.986	442.301
42	167	200	25	31	88	50	0.345575	160	175	2.19912	4	27	213	324	36.81	34.47	-	65.39	66.73	-	12.55	8.07	44.07	31.75	1.39	139.281	216.205	51.2692	74.5259
43	161	188	25	30.5	115	90	0.812887	180	118	1.66819	8	42	275	1151	35.75	37.52	36.49	56.95	59.15	59.76	12.13	7.32	47.33	30.43	1.56	156.613	680.816	55.989	255.442
44	217	228	32	39.5	123	93	0.898417	180	130	1.83783	11	56	112	949	35.13	33.55	34.41	70.47	71.61	74.2	13.15	7.4	44.51	31.49	1.41	78.9264	679.579	27.7268	227.999
45	175	246	28	38	110	110	0.950332	180	200	2.82744	9	34	94	509	35.38	32.31	32.39	66.32	68.18	65.84	11.74	7.81	46.34	31.96	1.45	62.3408	347.036	22.0562	112.127
46	166	198	26.5	32	115	120	1.08385	175	190	2.61145	7	32	155	448	37.25	32.99	34.22	79.09	68.55	68.27	12.22	8.13	47.31	30.26	1.56	122.59	307.104	45.6646	101.314
47	130	223	20.5	30.5	74	60	0.348717	150	205	2.4151	12	32	382	1129	39.51	39.46	37.33	78.62	72.87	75.21	12.37	7.32	44.66	32.4	1.38	300.328	822.702	118.66	324.638
48	193	205	28	36	165	117	1.51621	260	235	4.79879	12	32	344	556	37.16	38	36.84	74.37	66.76	66.82	11.9	8.04	43.92	33.87	1.3	255.833	371.186	95.0675	141.051
49	171	200	26.5	37	135	100	1.06029	168	223	2.94242	9	29	530	1082	35.47	37.34	37.37	72.67	62.62	64.15	11.53	7.2	46.32	33.24	1.39	385.151	677.548	136.613	252.997
50	171	191	28.5	34.5	125	65	0.638136	140	185	2.03418	7	21	341	916	38.73	36.95	35.61	81.92	78.54	78.58	12.32	7.79	45.91	32.14	1.43	279.347	719.426	108.191	265.828
51	192	195	27.5	34	105	133	1.09681	225	230	4.06444	9	37	395	1227	33.33	-	37.56	67.69	-	63.94	11.7	7.86	46.01	31.07	1.48	267.375	-	89.1163	-
52	160	177	26	33	112	85	0.747699	220	250	4.3197	10	36	767	2173	34.61	34.58	33.91	68.59	54.68	55.81	12.19	7.5	45.92	31.31	1.47	526.085	1188.2	182.078	410.878
53	147	155	29	38	125	110	1.07992	185	225	3.26922	12	28	529	841	35.36	37.79	37.26	67.92	56.33	58.92	11.95	9.04	49.11	28.05	1.75	359.297	473.735	127.047	179.025
54	186	200	28.5	35.5	150	186	2.19126	255	245	4.90678	10	35	566	1324	35.66	36.05	36.05	74.61	68.15	70.21	11.82	8.12	46.39	31.98	1.45	422.293	902.306	150.59	325.281
55	120	150	25.5	30	83	50	0.32594	140	160	1.75929	9	18	307	439	36.34	36.28	36.18	72.94	64.6	68.39	13	6.62	44.59	32.51	1.37	223.926	283.594	81.3746	102.888
56	79	150	17	25.5	65	34	0.173573	130	115	1.17417	4	11	196	555	35.81	27.74	30.69	60.22	49.05	49.95	12.24	8.35	45.85	30.97	1.48	118.031	272.228	42.267	75.5159
57	87	92	17.5	21.5	47	28	0.103358	80	85	0.534072	3	8	-	-	-	-	-	-	-	-	-	-	-	-	-	-	-	-	-
58	81	131	15	23	40	25	0.0785398	105	90	0.742202	2	7	40	252	39.38	38.27	38.04	74.62	73.74	71.58	11.18	7.88	46.24	32.36	1.43	29.848	185.825	11.7541	71.1152
59	136	158	20.5	29.5	75	50	0.294524	190	140	2.08916	3	9	300	1450	34.97	29.56	31.73	63.5	58.13	65.33	10.97	7.98	49.98	27.59	1.81	190.5	842.885	66.6179	249.157
60	121	170	22.5	32	115	50	0.451604	186	225	3.2869	11	19	506	946	37.14	36.3	34.22	70.63	64.44	69.71	12.89	6.85	46.05	32.24	1.43	357.388	609.602	132.734	221.286
61	128	140	18	27	95	72	0.537212	185	240	3.48717	6	16	347	-	36.24	-	33.16	67.27	-	61.38	12.09	7.97	48.21	29.71	1.62	233.427	-	84.5939	-
62	110	154	26	36	140	96	1.05558	240	252	4.75009	15	37	542	1128	36.39	37.61	37.74	72.45	65.45	68.81	12.23	7.92	48.4	29.12	1.66	392.679	738.276	142.896	277.666
63	80	106	18	24.5	65	30	0.153153	150	155	1.82605	3	18	149	757	30.17	30.08	31.39	58.71	52.27	51.15	13.36	6.08	43.24	34.05	1.27	87.4779	395.684	26.3921	119.022
64	97	153	20.5	29.5	88	53	0.36631	130	200	2.04204	6	21	268	877	36.87	38.53	36.78	71.36	66.91	69.71	13.36	7.33	45.9	31.57	1.45	191.245	586.801	70.512	226.094
65	53	116	14	22	25	35	0.0687223	117	120	1.1027	2	7	-	434	39.75	39.14	38.51	65.36	63.77	65.52	11.29	7.86	47	32.03	1.47	-	276.762	-	108.325
66	123	157	20	30	65	30	0.153153	160	145	1.82213	2	19	540	1226	26.47	26.74	24.64	60.86	53.79	52.74	13.63	6.76	48.21	29.13	1.65	328.644	659.465	86.9921	176.341
67	142	170	24	35	93	55	0.401731	150	270	3.18087	4	23	340	1270	38.84	37.05	36.34	72.73	69.39	71.53	12.11	7.61	48.82	29.45	1.66	247.282	881.253	96.0443	326.504
68	71	124	17.5	28	42	32	0.105558	125	133	1.30573	2	11	363	585	37.59	38.18	38.19	73.31	63.06	62.88	12.17	6.83	47.62	31.37	1.52	266.115	368.901	100.033	140.846
69	169	160	25.5	31	122	85	0.814458	190	215	3.20836	14	24	340	330	37.59	-	35.61	75.76	-	72.27	11.46	8.67	46.48	31.32	1.48	257.584	-	96.8258	-
70	113	147	24.5	31	124	70	0.681726	150	190	2.23839	8	28	300	782	37.88	35.81	37.32	59.22	65.53	66.19	11.52	8.72	50.26	27.64	1.82	177.66	512.445	67.2976	183.506
71	107	153	22.5	29.5	105	85	0.700968	193	150	2.27373	8	29	400	778	31.06	36.88	31.39	64.96	62.86	65.27	11.13	9.01	49.06	28.92	1.7	259.84	489.051	80.7063	180.362
72	69	142	16	25	55	33	0.14255	135	155	1.64345	4	9	332	488	36.44	37.12	37.65	77.73	71.16	73.52	11.72	8.43	48.91	27.97	1.75	258.064	347.261	94.0384	128.903
73	143	170	23	30.5	68	60	0.320442	200	180	2.82744	10	21	504	883	37.97	37.92	37.04	69.61	65.88	70.1	12.68	8.14	47.52	29.67	1.6	350.834	581.72	133.212	220.588
74	164	183	25	31	125	45	0.441786	170	233	3.11097	5	22	163	844	39.55	37.08	38.48	77.54	70.57	73.27	11.73	7.48	44.63	34.19	1.31	126.39	595.611	49.9873	220.852
75	105	180	22.5	30.5	103	85	0.687616	250	270	5.30145	11	21	371	1003	36.74	37.44	33.47	71.38	67.73	68.99	12.31	8.44	50.53	26.65	1.9	264.82	679.332	97.2948	254.342
76	206	225	25.5	33.5	78	60	0.367566	215	200	3.37722	13	36	904	1828	34.9	32.5	35.05	64.6	56.78	68.55	12.8	7.71	42.71	33.05	1.29	583.984	1037.94	203.81	337.33
77	158	172	35.5	38	120	110	1.03673	210	200	3.29868	15	33	533	859	37.16	36.06	35.75	72.17	67.72	68.81	11.92	7.87	45.46	31.92	1.42	384.666	581.715	142.942	209.766
78	200	212	33.5	45	170	120	1.60221	140	190	2.08916	24	43	881	1008	34.23	36.85	33.56	65.55	66.25	62.22	12.75	7.3	46.72	31.18	1.5	577.495	667.8	197.677	246.084
79	223	222	28	38	130	135	1.37837	212	280	4.66213	18	36	437	642	37.21	31.45	35.19	67.13	58.11	70.71	11.77	7.6	47	31.87	1.47	293.358	373.066	109.159	117.329
80	167	187	32.5	43.5	105	130	1.07207	190	230	3.43219	21	46	441	1015	35.68	34.15	35.16	65.32	59.17	63.48	12.63	7.13	44.46	33.03	1.35	288.061	600.576	102.78	205.097
81	149	187	33.5	42	95	100	0.746128	170	190	2.53684	11	23	355	693	36.58	38.83	37.29	71.72	65.13	61.96	12.55	7.98	47.74	30.11	1.59	254.606	451.351	93.1349	175.26
82	219	260	33.5	43	160	170	2.13628	365	290	8.31345	28	83	755	1501	37.4	36.04	36.28	77	72.88	72.59	13	8.37	47.8	28.22	1.69	581.35	1093.93	217.425	394.252
83	197	228	31.5	42	130	170	1.73573	270	275	5.83159	22	50	736	772	34.99	28.04	29.05	67.94	49.81	60.71	12.66	8.01	46.43	30.15	1.54	500.038	384.533	174.963	107.823
84	188	220	29.5	39	157	250	3.08269	300	240	5.65487	13	52	404	989	36.01	36.39	37.41	62.86	70.11	69.97	12.83	7.79	44.91	32.73	1.37	253.954	693.388	91.449	252.324
85	167	235	28	36	155	140	1.70431	205	340	5.47423	13	32	579	1654	34.9	35.06	34.09	74.47	71.35	70.12	12.6	7.3	45.22	32.71	1.38	431.181	1180.13	150.482	413.753
86	135	160	27	34.5	170	147	1.96271	268	255	5.36742	13	36	473	1332	33.88	37.49	36.82	65.01	66.93	65.94	12.53	7.53	46	31.39	1.47	307.497	891.508	104.18	334.226
87	166	196	25.5	38.5	110	75	0.647953	215	215	3.63051	9	30	434	576	26.81	29.86	30	62.65	58.17	57.44	13.18	8.25	44.72	30.19	1.48	271.901	335.059	72.8967	100.049
88	169	222	25.5	34	135	80	0.84823	185	175	2.54273	8	23	407	377	36.41	36.27	34.99	69.26	69.41	69.04	12.26	8.1	45.58	31.72	1.44	281.888	261.676	102.635	94.9098
89	166	187	27.5	35	70	145	0.797179	163	210	2.68842	6	27	382	402	35.37	38.39	40.29	70.74	66.77	70.55	12.85	7.4	45.6	31.64	1.44	270.227	268.415	95.5792	103.045
90	191	215	28	36.5	150	115	1.35481	220	230	3.97412	15	32	411	363	37.48	38.39	38.46	65.16	66.22	65.39	11.18	8.35	46.97	31.68	1.48	267.808	240.379	100.374	92.2813
91	153	177	26.5	35	140	85	0.934624	190	160	2.38761	16	63	608	2322	37.25	38.49	39.85	68.63	64.19	61.76	13.04	7.98	46.33	30.99	1.49	417.27	1490.49	155.433	573.69
92	167	173	30	38.5	105	144	1.18752	210	200	3.29868	15	40	507	887	35.78	33.45	33.89	76.84	68.15	70.55	13.19	7.54	42.96	33.14	1.3	389.579	604.49	139.391	202.202
93	140	185	25	33	80	115	0.722566	170	200	2.67036	10	32	222	1239	36.76	32.95	29.75	66.47	62.79	57.62	12.07	8.14	48.45	29.23	1.66	147.563	777.968	54.2443	256.34
94	124	185	24.5	31.5	110	125	1.07992	200	240	3.76992	11	25	169	153	31.8	21.23	-	58.25	37.34	-	12.54	7.5	48.92	28.08	1.74	98.4425	57.1302	31.3047	12.1287
95	128	184	26	34.5	90	120	0.84823	232	200	3.64425	10	28	491	897	35.82	36.3	38.16	68.5	61.36	62.36	12.35	9.16	47.54	28.3	1.68	336.335	550.399	120.475	199.795
96	-	-	-	-	-	-	-	-	-	-	-	-	-	-	29.56	-	-	60.86	-	-	12.44	7.12	49.84	27.61	1.81	-	-	-	-
97	130	163	25.5	33.5	115	106	0.9574	180	180	2.54469	7	21	131	689	34.24	34.43	35.31	71.01	55.99	56.85	12.46	7.92	42.97	34.12	1.26	93.0231	385.771	31.8511	132.821
98	152	158	27.5	31	135	135	1.43139	180	220	3.11018	14	48	350	239	37.48	37.6	37.78	69.65	59.04	58.73	11.68	7.38	47.49	30.91	1.54	243.775	141.106	91.3669	53.0557
99	162	203	27.5	35	35	120	0.329867	235	280	5.16793	17	43	491	1344	37.35	38.05	36.45	79.58	79.81	81.63	13.11	7.17	44.31	33.19	1.34	390.738	1072.65	145.941	408.142
100	178	210	30.5	42.5	128	125	1.25664	225	210	3.71101	18	29	359	995	36.11	34.39	33.46	68.64	66.45	69	11.98	7.72	46.93	31.39	1.5	246.418	661.178	88.9814	227.379
101	120	150	29	35	80	115	0.722566	170	165	2.20305	8	21	78	294	38.96	36.94	29.96	72.25	63.99	49.65	12.71	6.53	45.36	32.27	1.41	56.355	188.131	21.9559	69.4954
102	124	156	26.5	34	150	40	0.471239	173	185	2.51367	10	26	358	697	38.87	35.82	37.74	65.77	62.1	59.34	11.47	7.07	46.76	32.42	1.44	235.457	432.837	91.522	155.042
103	160	176	28.5	35	125	115	1.12901	194	200	3.04735	11	28	210	1050	35.78	36.49	34.94	73.1	78.49	76.42	12.4	7.99	45.58	31.71	1.44	153.51	824.145	54.9259	300.731
104	135	146	23	29	95	95	0.708822	164	193	2.48595	9	23	436	1278	38.13	38.72	34.03	75.03	66	75.9	13.14	6.28	44.9	33.25	1.35	327.131	843.48	124.735	326.595
105	152	185	28.5	35	158	103	1.27816	245	216	4.15633	11	37	679	1536	37.2	35.56	36.44	76.08	71.05	71.27	12.67	7.64	45.62	30.99	1.47	516.583	1091.33	192.169	388.076
106	129	145	27	33	113	90	0.79875	180	165	2.33264	10	16	359	1194	33.51	33.8	31.19	71.65	68.56	78.91	12.71	7.82	47.17	29.96	1.57	257.224	818.606	86.1956	276.689
107	100	125	20.5	27	95	45	0.335758	150	150	1.76715	6	16	280	973	34.1	35.17	-	79.24	73.29	-	-	-	-	-	-	221.872	713.112	75.6584	250.801
108	142	132	29.5	39	120	98	0.923628	265	265	5.51547	12	31	399	1064	35.72	35.87	34.96	84.37	72.98	73.8	12.56	7.53	45.5	32.13	1.42	336.636	776.507	120.246	278.533
109	123	170	21	24.5	40	60	0.188496	190	120	1.79071	3	14	433	978	38.58	38.15	37.64	75.97	76.69	72.63	13.85	7.66	45.03	31.07	1.45	328.95	750.028	126.909	286.136
110	148	193	40	32	70	135	0.742201	210	177	2.91933	7	24	479	569	36.27	35.91	35.61	77.21	72.01	66.04	12.32	7.46	45.59	32.4	1.41	369.836	409.737	134.139	147.137
111	144	180	26	34	154	100	1.20951	235	220	4.06051	22	44	433	1644	35.55	34.64	35.39	64.14	60.21	64.79	13.39	8.47	46.03	30.38	1.52	277.726	989.852	98.7317	342.885
112	164	198	32	42	138	138	1.49571	240	280	5.27788	18	69	606	2068	36.22	38.72	34.78	83.27	77.97	90.36	-	-	-	-	-	504.616	1612.42	182.772	624.329
113	85	115	21.5	25.5	68	35	0.186925	128	80	0.804249	3	15	39	194	37.5	37.39	37.14	75.94	56.81	65.35	11.91	7.91	45.96	31.88	1.44	29.6166	110.211	11.1062	41.208
114	198	220	30	37	158	90	1.11684	213	200	3.3458	17	36	141	1560	36.08	39.95	39.07	78.27	71.81	80.88	13.47	7.41	46.23	31.24	1.48	110.361	1120.24	39.8181	447.534
115	159	205	26	33	185	185	2.68803	250	270	5.30145	27	69	217	1717	36.92	39.74	37.82	71.11	71	69.84	12.92	7.62	46.97	30.84	1.52	154.309	1219.07	56.9708	484.458
116	159	184	34.5	37	110	116	1.00217	160	230	2.89027	14	42	312	-	36.88	-	33.1	71.46	-	64.45	11.98	7.88	46.99	31.49	1.49	222.955	-	82.2259	-
117	163	175	28.5	36	105	145	1.19577	176	160	2.21168	20	69	289	1989	37.54	39.31	34.94	81.4	75.78	74.33	13.58	7.37	46.45	30.87	1.5	235.246	1507.26	88.3113	592.506
118	168	192	28	39	190	140	2.08916	205	240	3.86416	8	33	177	598	36.39	37.32	36.8	74.61	74.41	72.49	11.68	8.34	48.75	28.53	1.71	132.06	444.972	48.0565	166.063
119	133	190	24	30	95	80	0.596903	150	205	2.4151	16	49	178	114	35.64	36.32	36.17	77.78	56.42	73.05	11.42	7.28	46.93	31.76	1.48	138.448	64.3188	49.343	23.3606
120	120	170	22.5	31	75	100	0.589049	170	170	2.2698	11	25	370	579	34.67	32.37	33.55	60.16	56.4	61.23	12.24	7.72	46.64	31.27	1.49	222.592	326.556	77.1726	105.706
121	155	205	28.5	41	125	116	1.13883	210	190	3.13374	11	39	513	1614	38.38	39.15	33.78	77.4	75.55	73.91	12.62	7.87	44.07	32.76	1.35	397.062	1219.38	152.392	477.386
122	183	220	25	32	127	105	1.04733	165	180	2.33264	12	36	144	1035	37.04	38	36.68	74.58	67.07	72	12.15	7.29	46.66	31.55	1.48	107.395	694.174	39.7792	263.786
123	140	170	24	33	132	55	0.570199	175	190	2.61145	3	42	56	515	37.97	35.84	34.81	70.18	64.17	60.76	12.65	7.31	46.38	31.61	1.47	39.3008	330.476	14.9225	118.442
124	149	177	29.5	34	90	135	0.954259	160	160	2.01062	12	45	196	471	38.01	37.97	37.45	81.21	73.38	70.68	12.77	7.08	44.71	33.36	1.34	159.172	345.62	60.5011	131.232
125	183	200	28	41	132	105	1.08856	218	215	3.68117	13	35	287	969	33.96	34.06	33.74	67.47	65.3	66.57	13.46	7.68	46.07	30.05	1.53	193.639	632.757	65.7598	215.517
126	160	190	27	34	90	80	0.565487	165	150	1.94386	7	22	246	937	36.76	38.67	38.03	78.56	76.72	77.11	12.98	6.87	45.68	32.39	1.41	193.258	718.866	71.0415	277.986
127	162	200	23.5	32.5	135	105	1.1133	250	230	4.51605	14	33	790	1126	35.62	37.95	36.99	82.18	67.21	70.59	12.45	7.06	44.45	34.03	1.31	649.222	756.785	231.253	287.2
128	160	228	27.5	35	145	104	1.18438	168	220	2.90284	6	43	202	711	34.65	37.18	35.71	81.52	68.94	70.11	13.16	7.64	44.26	32.46	1.36	164.67	490.163	57.0583	182.243
129	174	206	25.5	34	85	60	0.400553	210	210	3.46361	13	29	245	1037	30.54	23.61	23.6	63.48	54.1	53.87	12.67	7.56	46.82	30.54	1.53	155.526	561.017	47.4976	132.456
130	163	177	25.5	34.5	80	103	0.647168	200	175	2.7489	12	22	112	211	38.36	-	-	91.14	-	-	13.28	7.03	44.02	32.71	1.35	102.077	-	39.1567	-
131	117	165	20.5	32	100	70	0.549779	177	204	2.83592	8	18	102	249	35.45	26.13	29.47	71.13	47.33	48.73	12.92	7.53	48.34	28.69	1.68	72.5526	117.852	25.7199	30.7946
132	126	182	21.5	30	90	50	0.353429	165	158	2.04754	4	20	23	390	-	-	-	-	-	-	-	-	-	-	-	-	-	-	-
133	158	198	28.5	35	140	135	1.4844	214	186	3.1262	9	37	289	719	35.19	33.83	-	80.21	74.07	-	12.98	7.69	45.93	31.57	1.45	231.807	532.563	81.5728	180.166
134	60	159	18	28	65	50	0.255254	177	127	1.7655	8	21	124	104	37.84	33.62	-	85.41	61.07	-	12.09	7.22	48.39	30.5	1.59	105.908	63.5128	40.0757	21.353
135	126	182	24	32.5	84	110	0.725708	187	182	2.67303	9	22	479	795	37.85	34.72	34.94	63.13	64.38	69.7	12.33	8.28	47.9	29.97	1.6	302.393	511.821	114.456	177.704
136	124	149	25	36	85	98	0.654237	193	183	2.77395	12	21	37	555	35.83	32.75	34.92	65.04	59.41	57.2	12.65	7.42	44.81	33.37	1.34	24.0648	329.725	8.62242	107.985
137	168	215	33.5	38	110	140	1.20951	210	230	3.79348	11	35	668	1221	37.39	37.11	34.54	77.75	77.53	78.32	12.34	7.13	45.13	33.85	1.33	519.37	946.641	194.192	351.299
138	154	186	25	33.5	168	100	1.31947	223	210	3.67802	13	29	226	1324	37.07	36.18	36.82	71.08	69.19	70.1	13.41	7.53	46.6	29.81	1.56	160.641	916.076	59.5495	331.436
139	105	140	24.5	31.5	97	87	0.662798	144	150	1.69646	16	33	312	171	39.35	35.67	39.87	78.36	65.57	74.39	11.64	7.29	46.32	31.96	1.45	244.483	112.125	96.2041	39.9949
140	133	149	21.5	28.5	102	55	0.440608	136	162	1.73039	7	22	261	1298	34.32	31.91	33	67.75	58.91	62.27	12.27	7.36	42.63	35.33	1.21	176.827	764.652	60.6872	244
141	126	181	21	29.5	97	95	0.723744	140	107	1.17653	9	25	503	920	35.93	36.49	34.68	77.11	75.96	76.87	11.76	7.37	46.83	32.05	1.46	387.863	698.832	139.359	255.004
142	109	145	25.5	35	125	100	0.981748	180	210	2.96881	6	22	370	741	36.14	34.87	35.46	70.78	65.77	70.88	12.07	7.76	46.64	31.59	1.48	261.886	487.356	94.6456	169.941
143	112	154	25	33	105	100	0.824668	176	210	2.90284	7	27	100	264	37.66	-	-	79.44	-	-	12.4	6.44	47.85	31.18	1.53	79.44	-	29.9171	-
144	184	200	26	35	115	110	0.993529	260	233	4.75795	12	40	195	1281	36.17	39	38.35	71.37	71.58	70.46	13.04	7.24	43.17	34.4	1.25	139.172	916.94	50.3383	357.607
145	152	165	21.5	29.5	60	54	0.254469	140	183	2.01219	8	22	90	734	35.43	38.62	39.65	69.19	75.96	73.08	12.55	7.2	44.92	32.99	1.36	62.271	557.546	22.0626	215.324

## Sheet: Genotype
Marker	Jcuint220	1415045|12293292	SNP14944	1398420|12336456	1410075|12315915	G105	G24	1412160|12306486	G427	1415361|12291150	G351	G416	G410	Jcuint143	1400348|12287974	G9	1405734|12335465	JCT17	JCT13	EST13	1401225|12362534	1405383|12349423	AG948	1403430|12359372	G87	G439	1418135|12269998	1409444|12329484	1399166|12322072	G93	1411956|12287167	SNP18956	1406203|12280493	Jcuint025	AG503	SNP18265	1410420|12311163	G386	G51	1411565|12289405	SNP2652	G436	1408815|12268198	AG937	1406671|12326248	1413516|12311771	1407326|12327601	1408943|12267576	1410507|12295500
Linkage Group	1	1	1	1	1	1	1	1	1	2	2	2	2	2	2	2	2	2	2	2	3	3	3	3	3	3	3	3	3	3	3	3	3	3	3	3	3	3	3	3	3	3	3	3	4	4	4	4	4
Position	0	4.09	8.16	9.88	14.7	15.65	16.11	21.06	25.09	0	21.22	22.56	24.46	38.73	41.73	42.18	42.62	43.06	43.78	63.67	0	0.95	1.83	3.58	4.47	4.79	5.43	5.75	6.71	8.72	10.06	10.17	10.28	16.13	18.66	23.18	27.04	29.28	38.96	40.02	40.5	41.99	45.79	47.42	0	0.67	1.34	2.01	2.9
F2 Plant number
1	H	H	H	H	H	H	H	-	A	B	B	B	-	H	H	H	H	H	H	H	B	B	B	B	B	B	B	B	B	B	B	B	B	B	B	B	B	B	-	-	H	H	H	H	H	H	H	H	H
2	H	-	-	-	-	B	B	B	B	H	H	H	H	H	H	H	H	H	H	H	B	B	B	B	B	B	B	B	B	B	B	B	B	H	H	H	H	H	H	H	H	H	H	H	H	H	H	H	H
3	A	A	A	A	A	A	A	A	A	A	-	H	H	H	H	H	H	H	H	B	H	H	H	H	H	H	H	H	H	H	H	H	H	H	H	H	H	H	-	-	B	B	B	B	B	B	B	B	B
4	B	-	-	-	-	H	H	H	H	A	A	A	A	A	A	A	A	A	A	A	A	A	A	A	A	A	A	A	A	A	A	A	A	A	A	A	A	A	A	A	A	A	A	A	A	A	A	A	A
5	A	A	A	A	A	A	A	A	A	H	H	H	H	H	H	H	H	H	H	B	B	B	B	B	B	B	B	B	B	B	B	B	B	B	B	B	B	B	B	B	B	B	B	B	A	A	A	A	A
6	A	A	A	A	A	A	A	-	H	A	A	A	A	A	A	A	A	A	A	A	B	B	B	B	B	B	B	B	B	B	B	B	B	H	H	H	H	H	H	H	H	H	-	-	B	B	B	B	B
7	A	-	-	-	-	H	H	H	H	B	B	B	B	B	B	B	B	B	B	B	B	B	B	B	B	B	B	B	B	B	B	B	B	B	B	H	H	H	H	H	H	-	-	A	A	A	A	A	A
8	H	H	H	H	H	H	H	-	A	B	B	B	B	B	B	B	B	B	B	H	B	B	B	B	B	B	B	B	B	B	B	B	B	B	B	H	H	H	H	H	H	A	A	A	H	H	H	H	H
9	A	A	A	A	A	A	A	A	A	A	A	A	A	A	A	A	A	A	-	-	H	H	H	H	H	H	H	H	H	H	H	H	H	H	B	B	B	B	-	-	-	H	-	-	H	H	H	H	H
10	A	A	A	A	A	A	A	A	A	A	A	A	A	-	H	H	H	-	-	-	H	H	H	H	H	H	H	H	H	H	H	H	H	H	H	A	-	H	H	H	H	H	-	-	A	A	A	A	H
11	H	H	A	A	A	A	A	A	A	H	B	B	B	B	B	B	B	B	B	B	B	B	B	B	B	B	B	B	B	B	B	B	B	H	H	H	H	H	-	-	A	A	A	A	H	H	H	H	H
12	H	H	H	H	H	H	H	H	H	A	H	H	H	B	B	B	B	B	B	A	A	A	A	A	A	A	A	A	A	A	A	A	A	A	A	A	A	A	A	A	A	A	A	A	H	H	H	H	H
13	H	H	H	H	H	B	B	B	B	H	H	H	H	H	H	H	H	H	H	H	H	H	H	H	H	H	H	H	H	H	H	H	H	H	H	H	-	H	H	H	H	H	H	H	H	H	H	H	H
14	A	A	A	A	A	A	A	A	A	H	H	H	H	H	H	H	H	H	H	H	A	A	A	A	A	A	A	A	A	A	A	A	A	A	A	A	A	A	-	-	-	-	-	-	H	H	H	H	H
15	H	H	H	H	H	H	H	H	H	H	H	H	H	H	B	B	B	B	B	B	A	A	A	A	A	A	A	A	A	A	A	A	A	A	A	A	A	A	A	A	A	A	A	A	B	B	B	B	B
16	A	A	A	A	A	A	A	A	H	A	H	H	H	H	H	H	H	H	H	H	H	H	H	H	H	-	-	-	A	A	A	A	A	A	A	A	A	A	A	A	A	A	A	A	B	B	B	B	B
17	A	H	H	H	H	H	H	B	B	H	A	A	A	A	A	A	A	A	A	A	H	H	H	H	H	-	-	-	B	B	B	B	B	B	B	B	B	B	B	B	B	B	-	-	H	H	H	H	H
18	A	-	-	-	-	H	H	H	H	H	-	A	A	A	A	A	A	A	A	H	H	H	-	B	B	B	B	B	B	B	B	B	B	B	B	B	B	B	-	-	-	-	-	-	B	H	H	H	H
19	B	-	-	-	-	A	A	A	A	A	A	A	A	A	A	A	H	H	H	H	B	B	B	B	B	B	B	B	B	B	H	H	H	H	H	H	H	H	H	H	H	H	H	H	A	A	A	A	A
20	A	A	A	A	A	A	A	A	A	B	-	H	-	B	B	B	B	B	B	B	H	H	H	H	A	A	A	A	A	A	A	A	A	A	A	A	A	A	A	A	A	-	-	-	H	H	H	H	H
21	H	H	H	H	H	H	H	H	H	B	H	H	H	A	A	A	A	A	-	-	H	H	H	H	H	H	H	H	H	H	B	B	B	B	B	B	-	H	-	-	A	A	-	-	B	B	B	B	B
22	A	A	A	A	A	A	A	A	A	A	A	A	A	A	A	A	A	A	-	-	A	A	A	A	A	A	A	A	A	A	A	A	A	A	A	A	A	A	A	A	A	A	-	-	A	A	A	A	A
23	B	B	B	B	B	B	B	-	-	B	-	H	H	H	H	H	H	H	H	H	B	B	B	B	B	B	B	B	B	B	B	B	B	B	B	B	B	B	B	B	B	B	B	B	H	H	H	H	H
24	B	H	H	H	H	H	H	H	H	A	A	A	A	A	A	A	A	A	A	H	B	B	B	B	B	B	B	B	B	B	B	B	B	B	B	B	B	B	-	-	H	H	H	H	H	H	H	H	H
25	H	A	A	A	A	A	A	A	A	H	A	A	A	H	H	H	H	H	H	A	A	A	A	A	A	A	A	A	A	A	A	A	A	A	A	A	A	A	A	A	A	A	-	H	H	H	H	H	H
26	H	H	H	H	H	H	H	H	H	A	-	H	H	H	H	H	H	H	H	H	A	A	A	A	A	A	A	A	A	A	A	A	A	A	A	A	-	H	-	-	B	B	-	-	H	H	H	H	H
27	H	H	H	H	H	H	H	H	H	H	H	H	-	B	B	B	B	B	B	B	A	A	A	A	A	A	A	A	A	A	A	A	A	A	A	A	A	A	A	A	A	A	A	A	H	H	H	H	H
28	H	H	H	H	H	H	H	H	H	A	A	A	A	A	A	A	A	A	A	B	B	B	B	B	B	B	B	B	B	B	B	B	B	H	H	H	H	H	H	H	H	H	H	H	B	B	B	B	B
29	B	B	B	B	B	B	B	B	B	H	H	H	-	A	A	A	A	A	A	A	B	B	B	B	B	B	B	B	B	B	B	B	B	B	B	B	B	B	B	B	B	B	B	B	A	A	A	A	A
30	B	B	B	B	B	B	B	-	H	H	H	H	H	H	H	H	H	H	H	B	A	A	A	A	A	A	A	A	A	A	A	A	A	A	A	A	A	A	A	A	A	A	-	-	H	H	H	H	H
31	H	-	-	-	-	A	A	A	A	A	-	H	H	H	H	H	H	H	H	H	H	H	H	H	H	H	H	H	H	H	H	H	H	H	H	H	H	H	-	-	-	-	-	-	A	A	A	A	A
32	A	A	A	A	A	A	A	A	A	H	H	H	H	H	H	H	H	H	-	-	H	H	H	H	H	H	H	H	H	H	H	H	H	B	B	B	B	B	B	B	B	B	-	-	B	B	B	B	B
33	H	H	H	H	H	H	H	H	H	H	H	H	H	H	H	H	H	H	H	B	H	H	H	H	H	H	H	H	H	H	H	H	H	H	H	H	H	H	H	H	H	H	H	H	A	A	A	A	A
34	B	B	B	B	B	B	B	B	B	B	B	B	B	B	B	B	B	B	B	H	A	A	A	A	A	A	A	A	A	A	A	A	A	A	A	A	A	A	A	A	A	A	A	A	B	B	B	B	B
35	B	-	-	-	-	H	A	A	A	A	A	A	A	A	A	A	A	A	A	A	H	H	H	H	H	H	H	H	H	H	H	H	H	H	H	H	H	H	-	-	A	A	A	A	B	B	B	B	B
36	H	H	H	H	H	H	H	H	H	H	H	H	H	H	H	H	H	H	H	A	H	H	H	H	H	H	H	H	H	H	H	H	H	H	H	H	H	H	H	H	H	H	H	H	B	B	B	B	B
37	H	H	H	H	H	H	H	H	B	B	B	B	B	B	B	B	B	B	H	H	A	A	A	A	A	A	A	A	A	A	A	A	A	A	A	A	A	A	-	-	H	H	H	H	A	A	A	H	H
38	A	A	A	A	A	H	H	H	H	B	B	B	B	B	B	B	B	B	B	H	H	H	H	H	H	H	H	H	H	H	H	H	H	B	B	B	B	B	-	-	H	H	H	H	H	H	H	H	H
39	A	A	A	A	A	A	A	A	A	H	H	H	H	H	H	H	H	H	H	H	H	H	H	H	H	H	H	H	H	H	H	H	H	H	H	H	H	H	H	H	H	H	H	H	H	H	H	H	H
40	B	B	B	B	B	B	B	B	B	B	-	H	H	H	H	H	H	H	B	B	H	H	H	H	H	H	H	H	H	H	H	H	H	H	H	H	-	A	A	A	A	A	A	A	A	A	A	A	A
41	B	B	B	B	B	B	B	B	B	A	A	A	A	A	A	A	A	A	A	A	B	B	B	B	B	B	B	B	B	B	B	B	B	B	B	B	B	B	B	B	B	B	B	B	H	H	H	H	H
42	B	-	-	-	-	H	H	H	H	B	-	H	H	H	H	H	H	H	H	H	B	B	B	B	B	B	B	B	B	H	H	H	H	H	H	H	H	H	-	-	B	B	B	B	B	B	B	B	B
43	A	A	A	A	A	A	A	A	A	B	B	B	B	B	B	B	B	B	B	B	H	H	H	H	H	H	H	H	H	H	H	H	H	H	H	H	H	H	H	H	H	H	H	H	H	H	H	H	H
44	A	-	-	-	-	H	H	H	H	A	-	B	B	B	B	B	B	B	B	B	A	A	A	A	A	A	A	A	A	A	A	A	A	A	A	A	A	A	A	A	A	A	A	A	H	H	H	H	H
45	H	B	B	B	B	B	B	B	B	A	A	A	A	A	A	A	A	A	A	A	B	B	B	B	B	B	B	B	B	B	B	B	B	B	B	B	B	B	B	B	B	B	B	B	B	B	B	B	B
46	A	-	-	-	-	H	H	H	H	H	H	H	H	H	H	H	H	H	H	H	H	H	H	H	H	H	H	H	H	H	H	H	H	H	H	H	H	H	H	H	H	-	-	-	A	A	-	H	H
47	A	-	-	-	-	H	H	H	H	A	-	-	-	H	H	H	H	H	H	B	A	A	A	A	A	A	A	A	A	A	A	A	A	A	A	A	A	A	A	A	A	A	-	H	H	H	H	H	H
48	B	B	B	B	B	B	B	H	H	A	H	H	H	B	B	B	B	B	B	H	H	H	H	H	H	H	H	H	H	H	H	H	H	H	H	H	H	H	H	H	H	H	H	H	B	H	H	H	H
49	H	H	H	H	H	H	H	H	H	H	-	A	-	H	H	H	H	H	H	A	A	A	-	H	H	H	H	H	H	H	H	H	H	H	H	H	H	H	H	H	H	H	H	H	A	A	A	A	A
50	H	-	-	-	-	B	B	-	H	H	H	H	-	A	A	A	A	A	A	H	B	B	B	B	B	B	B	B	B	B	B	B	B	B	B	H	H	H	H	H	H	H	H	H	B	B	B	B	B
51	B	B	B	B	B	B	B	-	H	H	H	H	H	H	H	H	H	H	H	H	H	H	H	H	H	H	H	H	H	H	H	H	H	H	H	H	H	H	-	-	-	-	-	-	A	A	A	A	A
52	A	A	B	B	H	H	H	H	H	A	H	H	H	B	B	B	B	B	B	B	B	B	B	B	B	B	B	B	B	B	B	B	B	H	H	H	H	H	H	H	H	H	H	H	H	H	H	H	H
53	H	H	H	H	H	H	H	H	H	-	A	A	A	A	A	A	A	A	A	A	B	B	B	B	B	B	B	B	B	B	B	B	B	B	B	B	B	B	B	B	B	B	B	B	A	A	A	A	A
54	B	B	B	B	B	B	B	-	-	A	A	A	A	A	A	A	A	A	-	-	H	H	H	H	H	H	H	H	H	H	H	H	H	H	H	H	H	H	H	H	H	A	-	-	H	H	H	H	H
55	H	H	H	H	H	H	H	H	A	A	B	B	B	B	B	B	B	B	-	-	H	H	-	B	B	B	B	B	B	B	B	B	B	B	B	B	B	B	B	B	B	B	-	-	H	H	H	H	H
56	H	H	H	H	H	H	H	H	H	H	H	H	H	H	H	H	H	H	H	H	H	H	H	H	H	-	-	-	B	B	B	B	B	B	B	B	B	B	-	-	H	H	H	H	A	A	A	A	A
57	B	B	B	B	B	B	B	-	H	-	-	H	H	H	H	H	H	H	H	H	H	H	H	H	H	H	H	H	H	H	H	H	H	B	B	B	-	H	H	H	H	-	-	-	A	A	A	A	A
58	B	B	B	B	B	B	B	B	B	H	-	-	-	B	B	B	B	B	B	H	H	H	H	H	H	H	H	H	H	H	H	H	H	A	A	H	-	H	H	H	H	H	H	H	H	H	H	H	H
59	A	A	H	H	B	B	B	B	B	A	A	A	A	A	A	A	A	A	A	H	A	A	A	A	A	A	A	A	A	H	H	H	H	H	H	H	H	H	H	H	H	H	H	H	A	A	A	A	A
60	H	H	H	A	A	A	A	A	A	H	H	H	H	H	H	H	H	H	H	B	A	A	A	A	A	A	A	A	A	A	A	A	A	B	B	B	B	B	B	B	B	B	B	B	B	B	B	B	B
61	A	A	A	A	A	A	A	A	A	H	-	-	-	A	A	A	A	A	A	A	H	H	H	H	H	H	H	H	H	H	H	H	H	H	H	H	H	H	H	H	H	-	-	-	A	A	A	A	A
62	A	A	A	A	A	A	A	A	A	H	H	H	-	A	A	A	A	A	A	H	A	A	-	H	H	H	H	H	H	H	H	H	H	H	H	H	H	H	H	H	H	H	H	H	A	A	A	A	A
63	B	B	B	B	B	B	B	B	B	A	H	H	H	H	B	B	B	B	B	B	H	H	H	H	H	H	H	H	H	H	H	H	H	H	H	A	A	A	A	A	A	A	-	-	B	B	B	B	B
64	H	H	H	H	H	H	H	-	-	H	-	A	A	A	A	A	A	A	A	A	A	A	A	A	A	A	A	A	A	A	A	A	A	H	H	H	H	H	H	H	H	-	-	-	A	A	A	A	A
65	B	B	B	B	B	B	B	B	B	H	H	H	H	H	B	B	B	B	B	B	H	H	H	H	H	H	H	H	H	H	B	B	B	B	B	H	H	H	H	H	H	H	H	H	B	B	B	B	B
66	A	A	A	A	A	A	A	A	A	A	A	A	A	A	A	A	A	A	A	A	A	A	A	A	A	A	A	A	A	A	A	A	A	A	B	A	A	A	A	A	A	A	A	A	A	A	A	A	A
67	H	H	H	H	H	H	H	-	A	A	A	A	-	H	H	H	H	H	-	-	B	B	B	B	B	B	B	B	B	H	H	H	H	H	H	H	H	H	H	H	H	-	-	-	H	H	H	H	H
68	H	H	H	H	H	H	H	-	B	A	A	A	-	H	H	H	H	H	H	H	H	H	H	H	H	H	H	H	H	H	H	H	H	H	H	H	H	H	H	H	H	H	H	H	H	H	H	H	H
69	B	B	B	B	B	B	B	B	B	H	H	H	H	H	H	H	H	H	H	A	A	A	A	A	A	A	A	A	A	A	A	A	A	A	A	A	A	A	A	A	A	A	A	A	H	H	H	H	H
70	H	H	H	H	A	A	A	A	A	H	A	A	A	A	A	A	A	A	A	A	H	H	H	H	H	H	H	H	H	H	H	H	H	B	B	B	B	B	-	-	H	H	H	H	A	A	A	A	A
71	H	H	H	H	H	H	H	H	H	H	H	H	H	H	H	H	H	H	H	H	H	H	H	H	H	H	H	H	H	H	H	H	H	H	H	A	A	A	A	A	A	A	-	H	H	H	H	H	H
72	B	B	B	B	B	B	B	B	B	H	H	H	H	H	H	H	H	H	H	H	H	H	H	H	H	H	H	H	H	H	H	H	H	H	H	H	H	H	H	H	H	H	-	A	B	B	B	B	B
73	B	B	B	B	B	B	B	B	B	H	A	A	A	A	A	A	A	A	A	A	A	A	A	A	A	A	A	A	A	A	A	A	A	A	A	A	A	A	A	A	A	A	A	A	A	A	A	A	A
74	H	H	H	H	H	H	H	H	H	B	B	B	B	B	B	B	B	B	B	B	H	H	H	H	H	H	H	H	H	H	H	H	H	H	H	H	H	H	H	H	H	H	-	-	H	H	H	H	H
75	B	B	B	B	B	B	B	B	B	H	H	H	H	H	H	H	H	H	H	B	H	H	H	H	H	H	H	H	H	H	H	H	H	H	H	H	-	-	-	-	B	B	B	B	A	A	A	A	A
76	H	H	H	H	H	H	H	H	H	H	H	H	H	H	H	H	H	H	H	A	A	A	A	A	A	A	A	A	A	A	A	A	A	A	A	A	A	A	A	A	A	A	-	-	A	A	A	A	A
77	B	B	B	B	B	B	B	B	B	H	H	H	H	H	H	H	H	H	-	-	H	H	H	H	H	H	H	H	H	H	H	H	H	H	H	H	-	B	B	B	B	B	-	-	H	H	H	H	H
78	H	H	H	H	A	A	-	H	H	H	H	H	H	H	A	A	A	A	-	-	B	B	B	B	B	B	B	B	B	H	H	H	H	H	H	H	-	A	A	A	A	A	-	-	H	H	H	H	H
79	B	B	B	B	B	B	B	B	H	A	A	A	A	H	H	H	H	H	H	H	B	B	B	B	B	B	B	B	B	B	B	B	B	B	B	B	B	B	B	B	B	B	B	B	A	A	A	A	A
80	A	A	A	A	A	A	A	A	A	H	H	H	H	H	H	H	H	H	H	A	B	B	B	B	B	B	B	B	B	B	H	H	H	H	H	H	H	H	H	H	H	H	H	H	H	H	H	H	H
81	B	B	B	B	B	B	B	B	B	B	B	B	-	H	H	H	H	H	H	H	A	A	A	A	A	A	A	A	A	A	A	A	A	A	A	A	A	A	A	A	A	A	A	A	H	H	H	H	H
82	H	H	H	H	H	H	H	H	H	A	A	A	A	A	A	A	A	A	A	A	A	A	A	A	A	A	A	A	A	A	A	A	A	A	A	A	A	A	-	-	H	B	B	B	H	H	H	H	H
83	H	H	H	H	H	H	H	H	H	B	-	H	H	H	H	H	H	H	H	H	A	A	A	A	A	A	A	A	A	A	A	A	A	A	A	A	A	A	A	A	A	A	-	H	A	A	A	A	A
84	A	A	A	A	A	A	A	A	A	B	B	B	B	B	B	B	B	B	B	H	A	A	A	A	A	A	A	A	A	A	A	A	A	A	A	A	-	H	H	H	H	H	H	H	H	H	H	H	H
85	B	B	B	B	B	B	B	B	B	B	-	H	H	H	H	H	H	H	H	H	H	H	H	H	H	H	H	H	H	H	H	H	H	H	H	H	H	H	H	H	H	H	H	H	H	H	H	H	H
86	A	A	A	A	A	A	A	A	A	H	H	H	H	H	H	H	H	H	H	H	B	B	B	B	B	B	B	B	B	B	B	B	B	B	B	B	B	B	-	-	-	-	-	-	A	A	A	A	A
87	H	H	H	H	H	H	H	H	H	B	B	B	B	B	B	B	B	B	B	H	A	A	A	A	A	A	A	A	A	A	A	A	A	A	A	A	A	A	A	A	A	A	A	A	A	A	A	A	A
88	H	-	-	-	-	B	B	B	B	H	H	H	-	A	H	H	H	H	H	A	H	H	H	H	H	H	H	H	H	H	H	H	H	B	B	B	B	B	B	B	B	B	B	B	H	H	H	H	H
89	A	A	A	A	A	A	A	A	A	H	-	A	A	A	A	H	H	H	-	-	B	B	B	B	B	B	B	B	B	B	B	B	B	B	B	B	B	B	-	-	H	H	H	H	H	H	H	H	H
90	A	A	A	A	A	A	A	A	A	B	-	H	-	B	H	H	H	H	H	H	A	A	A	A	A	A	A	A	A	A	A	A	A	A	A	A	A	A	A	A	A	A	-	H	A	A	A	A	A
91	H	-	-	-	-	A	A	A	A	A	A	A	A	A	H	H	H	H	H	B	A	A	A	A	A	A	A	A	A	A	A	A	A	A	A	A	A	A	-	-	-	-	-	-	A	A	A	A	A
92	A	A	A	A	A	A	A	-	-	A	-	H	H	H	H	H	H	H	H	H	A	A	A	A	A	A	A	A	A	A	A	A	A	H	H	H	H	H	-	-	-	-	-	-	H	H	H	H	H
93	A	A	A	A	A	A	A	A	A	A	A	A	-	H	H	H	H	H	H	H	H	H	H	H	H	H	H	H	H	H	H	H	H	H	H	H	H	H	H	H	H	H	H	H	A	A	A	A	A
94	H	H	H	H	H	H	H	-	B	B	B	B	B	B	B	B	B	B	B	B	H	H	H	H	H	H	H	H	H	H	H	H	H	H	H	H	H	H	H	H	H	-	-	-	A	A	A	A	A
95	B	B	B	B	B	B	B	B	B	B	B	B	B	B	B	B	B	B	B	B	H	H	H	H	H	H	H	H	H	H	H	H	H	H	H	H	H	H	H	H	H	H	-	A	A	A	A	A	A
96	A	A	A	A	A	A	A	A	A	H	H	H	H	H	H	H	H	H	H	H	B	-	-	H	H	H	H	H	H	H	H	H	H	H	H	H	H	H	H	H	H	H	H	H	A	A	A	A	A
97	H	-	-	-	-	B	B	B	B	H	H	H	H	H	H	H	H	H	H	H	A	A	A	A	A	A	A	A	A	A	A	A	A	A	A	A	-	H	H	H	H	H	H	H	H	H	H	H	H
98	H	-	-	-	-	B	B	-	A	B	-	H	H	H	H	H	H	H	H	H	B	B	-	H	H	-	-	-	B	B	B	B	B	H	H	H	H	H	H	H	H	H	H	H	H	H	H	H	H
99	B	B	B	B	B	B	B	-	H	H	H	H	H	H	H	H	H	H	H	H	H	H	H	H	H	H	H	H	H	H	H	H	H	H	H	H	H	H	-	-	-	-	-	-	B	B	B	B	B
100	A	A	A	A	A	A	A	A	A	H	-	A	A	A	H	H	H	H	H	H	A	A	A	A	A	A	A	A	A	A	A	A	A	A	A	A	A	A	A	A	A	A	A	A	A	H	H	H	H
101	A	A	A	A	A	A	A	A	A	B	B	B	B	B	B	B	B	B	B	B	H	H	H	H	H	H	H	H	H	H	H	H	H	H	H	H	H	H	H	H	H	H	H	H	H	H	H	H	H
102	H	-	-	-	-	A	A	A	A	B	B	B	B	B	B	B	B	B	B	B	A	A	A	A	A	A	A	A	A	H	H	H	H	H	H	H	H	H	H	H	H	H	H	H	A	A	A	A	A
103	B	B	B	B	B	B	B	B	B	H	-	B	B	B	B	B	B	B	B	B	H	H	H	H	H	H	H	H	H	H	H	H	H	H	H	H	-	A	A	A	A	A	A	A	B	B	B	B	B
104	A	-	-	-	-	H	H	H	H	H	-	H	H	H	H	H	H	H	H	H	B	B	B	B	B	B	B	B	B	B	B	B	B	B	B	B	-	H	H	H	H	H	H	H	A	A	A	A	A
105	H	H	H	H	H	H	H	H	H	H	-	A	A	A	A	A	A	A	A	A	A	A	A	A	A	A	A	A	A	A	A	A	A	A	A	A	A	A	A	A	A	A	A	A	B	B	-	H	H
106	B	B	B	B	B	B	B	B	B	B	B	B	B	B	B	B	B	B	B	B	H	H	H	H	H	H	H	H	H	H	H	H	H	H	H	H	H	H	H	H	H	H	H	H	B	B	B	B	B
107	B	B	B	B	B	B	B	B	B	A	-	H	H	H	H	H	H	H	H	H	H	H	H	H	H	-	-	-	A	A	A	A	A	A	A	A	-	H	H	H	H	H	H	H	H	H	H	H	H
108	A	-	-	-	-	H	H	H	H	A	A	A	-	H	H	H	H	H	H	H	B	B	B	B	B	B	B	B	B	B	B	B	B	H	H	H	H	H	H	H	H	-	-	A	H	H	H	H	H
109	-	-	-	-	-	H	H	H	H	H	H	H	H	H	H	H	H	H	H	A	A	A	A	A	A	A	A	A	A	A	A	A	A	A	A	A	-	H	H	H	H	-	-	-	H	H	H	H	B
110	H	H	H	H	H	H	H	H	H	H	H	H	-	A	A	A	A	A	A	H	A	A	A	A	A	A	A	A	A	A	A	A	A	A	H	H	H	H	-	-	-	A	A	A	H	H	H	H	H
111	H	H	H	H	H	H	H	H	H	H	-	H	H	H	H	H	H	H	H	A	A	A	A	A	A	A	A	A	A	A	A	A	A	A	A	A	A	A	A	A	A	A	A	A	A	A	A	A	A
112	A	A	A	A	A	A	A	-	-	B	-	H	H	H	H	H	H	H	H	B	A	A	-	H	H	H	H	H	H	H	H	H	H	H	H	H	H	H	H	H	H	H	-	B	H	H	H	H	H
113	H	-	-	-	-	A	A	A	A	A	A	A	A	A	A	A	A	A	A	A	A	A	A	A	A	A	A	A	A	A	A	A	A	A	A	H	H	H	H	H	H	H	H	H	B	B	B	B	B
114	H	H	H	H	H	H	H	H	H	A	A	A	-	H	H	H	H	H	H	B	H	H	H	H	H	H	H	H	H	H	H	H	H	A	A	A	-	H	H	H	H	H	H	H	B	B	B	B	B
115	A	A	A	A	A	A	A	A	A	H	H	H	H	H	H	H	H	H	H	H	A	A	-	H	H	H	H	H	H	H	H	H	H	H	H	H	H	H	H	H	H	H	H	H	H	H	H	H	H
116	B	B	B	B	B	B	B	B	B	H	H	H	H	H	H	H	H	H	H	H	H	H	H	H	H	H	H	H	H	H	H	H	H	H	H	H	H	H	-	-	A	A	A	A	A	A	A	A	A
117	H	H	H	H	H	H	H	-	A	H	-	B	B	B	B	B	B	B	B	B	A	A	A	A	A	A	A	A	A	A	A	A	A	A	A	A	A	A	-	-	H	H	H	H	B	B	B	B	B
118	B	B	B	B	B	B	B	B	B	A	A	A	A	A	A	A	A	A	A	A	H	H	H	H	H	H	H	H	H	H	H	H	H	B	B	B	B	B	B	B	B	B	B	B	H	H	H	H	H
119	H	-	-	-	-	-	A	A	A	B	-	A	A	A	A	A	A	A	A	A	H	H	H	H	H	H	H	H	H	H	H	H	H	H	H	H	H	H	-	-	A	A	A	A	B	B	B	B	B
120	B	B	B	B	B	B	B	B	B	H	H	H	-	A	A	A	A	A	A	A	H	H	H	H	H	H	H	H	H	H	H	H	H	H	H	H	H	H	H	H	H	H	H	H	A	A	A	A	A
121	H	H	H	H	H	H	H	H	H	A	-	H	H	H	H	H	H	H	H	H	A	A	A	A	A	A	A	A	A	A	A	A	A	A	A	A	A	A	-	-	H	-	-	-	B	B	B	B	B
122	H	H	H	H	H	H	H	H	H	A	A	A	A	A	A	A	A	A	A	A	H	H	H	H	H	H	H	H	H	H	H	H	H	H	A	A	A	A	-	-	H	H	H	H	H	H	H	H	H
123	A	A	A	A	A	A	A	A	A	A	A	A	A	A	A	A	A	A	A	H	B	B	B	B	B	B	B	B	B	B	B	B	B	B	B	B	B	B	B	B	B	B	-	-	H	H	H	H	H
124	A	A	A	A	A	A	A	A	A	H	-	A	-	H	H	H	H	H	H	H	H	H	H	H	H	H	H	H	H	H	H	H	H	H	H	H	-	B	B	B	B	B	-	-	H	H	H	H	H
125	B	-	-	-	-	H	H	H	H	H	H	H	-	B	B	B	B	B	B	B	H	H	H	H	H	H	H	H	H	H	H	H	H	H	H	H	H	H	H	H	H	H	H	H	A	A	A	A	A
126	A	A	A	A	A	A	A	A	A	A	A	A	-	H	H	H	H	H	H	H	H	H	H	H	H	H	H	H	H	H	H	H	H	H	H	H	-	-	-	-	A	A	A	A	H	H	H	H	H
127	H	H	H	H	H	H	-	-	-	A	A	A	A	A	H	H	H	H	H	H	H	H	H	H	H	H	H	H	H	H	H	H	H	H	H	H	H	H	H	H	H	H	H	H	H	H	H	H	H
128	H	H	H	H	H	H	H	H	H	H	H	H	-	B	B	B	B	B	B	B	A	A	A	A	A	A	A	A	A	A	A	A	A	A	A	A	A	A	A	A	A	A	A	A	A	A	A	A	H
129	H	-	-	-	-	B	B	B	B	H	H	H	-	A	A	A	A	A	A	H	B	B	B	B	B	B	B	B	B	B	B	B	B	B	B	B	B	B	-	-	-	-	-	-	A	A	A	A	A
130	H	-	-	-	-	A	A	-	H	H	H	H	-	A	A	A	A	A	A	A	B	B	B	B	B	B	B	B	B	B	B	B	B	B	B	B	B	B	B	B	B	B	B	B	B	B	B	B	B
131	B	B	B	B	B	B	B	B	B	B	-	H	H	H	H	H	H	H	H	H	H	H	H	H	H	H	H	H	H	H	H	H	H	H	H	H	H	H	-	-	B	B	B	B	A	A	A	A	A
132	A	A	A	A	A	A	A	-	H	H	-	H	H	H	H	H	H	H	H	H	A	A	A	A	A	A	A	A	A	A	H	H	H	H	H	H	H	H	H	H	H	H	H	H	B	B	B	B	B
133	B	-	-	-	-	H	H	H	H	A	-	H	H	H	H	H	H	H	H	B	B	B	B	B	B	B	B	B	B	B	B	B	B	B	B	B	-	A	A	A	A	A	A	A	H	H	H	H	H
134	B	B	B	B	B	B	B	-	H	A	-	H	-	B	B	B	B	B	B	B	B	B	B	B	B	B	B	B	B	B	B	B	B	B	B	B	B	B	-	-	H	H	H	H	B	B	B	B	B
135	H	H	H	H	H	H	H	H	H	H	-	H	H	H	H	H	H	H	H	H	H	H	H	H	H	H	H	H	H	A	A	A	A	H	H	H	H	H	H	H	H	-	-	-	H	H	H	H	H
136	B	B	B	B	B	B	B	B	B	A	-	B	B	B	B	B	B	B	B	B	B	B	B	B	B	B	B	B	B	B	B	B	B	B	B	H	H	H	H	H	H	-	-	-	H	H	H	H	H
137	A	A	A	A	A	A	A	-	-	B	B	B	B	B	B	B	B	B	B	B	H	H	H	H	H	H	H	H	H	H	H	H	H	H	H	A	A	A	A	A	A	A	A	A	H	H	H	H	H
138	H	-	-	-	-	A	A	A	A	H	-	B	B	B	B	B	B	B	B	H	H	H	H	H	H	H	H	H	H	H	H	H	H	B	B	B	B	B	B	B	B	B	B	B	B	B	B	B	B
139	H	H	H	H	H	H	H	-	A	A	-	H	H	H	H	H	H	H	H	H	A	A	A	A	A	A	A	A	A	A	A	A	A	A	A	A	A	A	-	-	H	H	H	H	B	B	B	B	B
140	H	H	H	H	H	H	H	H	H	B	B	B	B	B	B	B	B	B	B	H	H	H	H	H	H	H	H	H	H	H	H	H	H	-	A	A	A	A	A	A	A	A	A	A	H	H	H	H	H
141	H	-	-	-	-	A	A	A	A	H	H	H	H	H	H	H	H	H	H	A	H	H	H	H	H	H	H	H	H	H	H	H	H	H	H	H	-	A	A	A	A	A	-	-	B	B	B	B	B
142	B	B	B	B	B	B	B	B	B	B	-	H	A	A	A	A	A	A	A	A	H	H	H	H	H	H	H	H	H	H	H	H	H	H	H	H	H	H	H	H	H	H	H	H	A	A	A	A	A
143	H	H	H	H	H	H	H	H	H	H	H	H	H	H	H	H	H	H	H	H	B	B	B	B	B	B	B	B	B	B	B	B	B	B	B	B	B	B	B	B	B	B	B	B	H	H	-	B	B
144	A	A	A	A	A	A	A	A	A	B	B	B	B	B	B	B	B	B	B	B	A	A	A	A	A	A	A	A	A	A	A	A	A	A	A	A	A	A	A	A	A	A	A	A	H	H	H	H	H
145	H	H	H	H	H	H	H	-	-	H	-	A	A	A	A	A	A	A	A	H	H	H	H	H	H	-	-	-	A	A	A	A	A	A	A	A	A	A	-	-	-	-	-	-	H	H	H	H	H
[truncated: 130 more columns]

## Sheet: Notes
(a) The dataset presented in this spreadsheet was used for QTL analysis using R-QTL software.
(b) Markers that were only partially informative were removed
(c) Non-segrating markers have been binned to produce a single score.
(d) Where possible, missing data has been imputed based on flanking marker scores.
