# Supplementary material for: Identification of QTL markers contributing to plant growth, oil yield and fatty acid composition in the oilseed crop Jatropha curcas L
Source: Biotechnol Biofuels. 2015 Sep 25;8:160. doi: 10.1186/s13068-015-0326-8 (PMC4583170; doi:10.1186/s13068-015-0326-8)
Supplement: Supplementary file 11 — Additional file 11: Phenotype and genotype date from mapping population G33 × G43 [file 13068_2015_326_MOESM11_ESM.xlsx]

## Sheet: Phenotype data
Plant No.	TotSeed Year 1	TotSeed Year 2	TotSeed Year 3	100 SW Year 1	100 SW Year 2	100 SW Year 3	Oil Content Year 1	Oil Content Year 2	Oil Content Year 3	Calculated seed yield Year 1	Calculated seed yield Year 2	Calculated seed yield Year3	Calculated oil yield Year 1	Calculated oil yield Year 2	Calculated oil yield Year 3
				g	g	g	%	%	%	g	g	g	g	g	g
1	-	-	-	-	-	-	-	-	-	-	-	-	-	-	-
2	130	29	213	75.44	77.92	72.16	33.18	35.8	33.36	98.072	22.5968	153.701	32.5403	8.08965	51.2746
3	463	81	1464	71.27	71.47	55.9	34.9	34.69	35.25	329.98	57.8907	818.376	115.163	20.0823	288.478
4	450	315	807	74.2	79.6	77.37	34.57	36.48	36.69	333.9	250.74	624.376	115.429	91.47	229.084
5	290	24	713	76.04	74.62	69.14	34.55	37.16	38.2	220.516	17.9088	492.968	76.1883	6.65491	188.314
6	265	123	403	68.12	67.16	65.67	32.89	35.59	36.44	180.518	82.6068	264.65	59.3724	29.3998	96.4385
7	376	273	598	72.29	72.11	68.66	34.52	36.07	36.95	271.81	196.86	410.587	93.829	71.0075	151.712
8	413	123	-	67.18	70.99	-	35.44	33.69	-	277.453	87.3177	-	98.3295	29.4173	-
9	303	88	141	77.69	-	64.93	34.74	-	35.02	235.401	-	91.5513	81.7782	-	32.0613
10	-	-	-	-	-	-	-	-	-	-	-	-	-	-	-
11	601	330	1449	70.32	79.52	63.74	37.54	38.17	35.97	422.623	262.416	923.593	158.653	100.164	332.216
12	-	-	-	-	-	-	-	-	-	-		-	-	-	-
13	516	210	1454	62.48	64.48	56.57	34.2	36.01	35.03	322.397	135.408	822.528	110.26	48.7604	288.131
14	-	-	-	-	-	-	-	-	-	-	-	-	-	-	-
15	-	-	-	-	61.57	-	-	34.66	-	-	-	-	-	-	-
16	293	103	1308	70.07	74.21	62.7	30.86	35.17	35.47	205.305	76.4363	820.116	63.3572	26.8826	290.895
17	436	173	648	73.66	71.94	68.07	34.51	35.42	34	321.158	124.456	441.094	110.831	44.0824	149.972
18	-	-	-	-	-	-	-	-	-	-	-	-	-	-	-
19	315	187	315	-	74.81	66.84	-	36.32	36.96	-	-	210.546	-	-	77.8178
20	350	138	1170	81.15	75.3	59.36	33.09	35.63	34.36	284.025	103.914	694.512	93.9839	37.0246	238.634
21	-	-	-	-	-	-	-	-	-	-	-	-	-	-	-
22	-	-	-	-	-	-	-	-	-	-	-	-	-	-	-
23	405	69	1410	76.48	75.62	63.08	36.29	36.34	36.08	309.744	52.1778	889.428	112.406	18.9614	320.906
24	307	84	989	64.41	83.01	72.44	39.22	38.23	36.58	197.739	69.7284	716.432	77.5531	26.6572	262.071
25	407	293	1861	76.7	77.04	65.64	33.65	37.42	36.79	312.169	225.727	1221.56	105.045	84.4671	449.412
26	386	66	343	71.02	69.39	66.81	35.02	35.44	36.1	274.137	45.7974	229.158	96.0028	16.2306	82.7261
27	264	333	665	79.13	75.52	69.84	33.5	34.62	36.13	208.903	251.482	464.436	69.9826	87.0629	167.801
28	885	336	2728	76.59	80.38	62.86	34.64	35.95	-	677.822	270.077	1714.82	234.797	97.0926	-
29	526	155	853	63.74	63.39	63.94	34.97	32.46	35.28	335.272	98.2545	545.408	117.245	31.8934	192.42
30	695	472	743	69.6	75.27	72.41	31.76	35.75	35.51	483.72	355.274	538.006	153.629	127.011	191.046
31	623	343	1856	-	69.51	60.02	-	35.24	34.36	-	238.419	1113.97	-	84.019	382.761
32	-	-	-	72.82	-	-	34.07	-	-	-	-	-	-	-	-
33	96	230	1034	-	68.7	60.87	-	34.39	34.38	-	158.01	629.396	-	54.3396	216.386
34	419	224	766	59	68.64	55.82	37.4	36.01	35.18	247.21	153.754	427.581	92.4565	55.3667	150.423
35	398	119	1549	73.79	68.87	57.36	34.44	34.93	36.62	293.684	81.9553	888.506	101.145	28.627	325.371
36	319	288	1702	80.58	78.41	70.36	34.82	37.76	38.6	257.05	225.821	1197.53	89.5049	85.2699	462.245
37	-	-	-	-	-	-	-	-	-	-	-	-	-	-	-
38	697	202	1796	84.2	82.69	65.64	33.83	35.93	36.49	586.874	167.034	1178.89	198.539	60.0152	430.179
39	308	57	1095	75.23	73.64	69.47	32.19	33.78	36.71	231.708	41.9748	760.696	74.5869	14.1791	279.252
40	373	117	609	67.71	71.56	69.07	33.96	33.64	32.95	252.558	83.7252	420.636	85.7688	28.1652	138.6
41	-	-	-	-	-	-	-	-	-	-	-	-	-	-	-
42	463	261	1446	73.59	75.17	61.22	36.96	35.7	36.68	340.722	196.194	885.241	125.931	70.0412	324.706
43	373	212	1666	71.97	80.87	63.92	35.95	37.07	36.14	268.448	171.444	1064.91	96.5071	63.5544	384.857
44	-	-	-	-	-	-	-	-	-	-	-	-	-	-	-
45	207	16	370	68.52	-	53.52	33.81	-	35.84	141.836	-	198.024	47.9549	-	70.9718
46	195	166	317	66.28	62.89	59	34.19	35.17	37.13	129.246	104.397	187.03	44.1892	36.7166	69.4442
47	359	103	243	78.19	79.17	74.33	34	33.84	36.51	280.702	81.5451	180.622	95.4387	27.5949	65.9451
48	-	-	-	-	-	-	-	-	-	-	-	-	-	-	-
49	-	-	-	-	-	-	-	-	-	-	-	-	-	-	-
50	-	-	-	-	-	-	-	-	-	-	-	-	-	-	-
51	300	227	630	71.89	74.31	74.51	36.31	35.75	37.03	215.67	168.684	469.413	78.3098	60.3044	173.824
52	350	201	396	76.05	74.12	66.74	33.67	35.45	36.54	266.175	148.981	264.29	89.6211	52.8138	96.5717
53	436	233	417	67.91	70.67	66.73	36.39	36.33	36.72	296.088	164.661	278.264	107.746	59.8214	102.179
54	250	195	476	76.01	73.38	67.1	33.87	36.41	36.64	190.025	143.091	319.396	64.3615	52.0994	117.027
55	-	-	-	-	-	-	-	-	-	-	-	-	-	-	-
56	379	305	1098	68.27	72.42	68.38	38.89	36.58	36.77	258.743	220.881	750.812	100.625	80.7983	276.074
57	294	157	471	71.04	72.82	68.87	36.92	36.95	37.25	208.858	114.327	324.378	77.1102	42.244	120.831
58	215	84	242	75.46	66.65	69.75	35.9	32.79	35.37	162.239	55.986	168.795	58.2438	18.3578	59.7028
59	616	149	336	76.74	77.02	76.65	35.02	35.31	36.81	472.718	114.76	257.544	165.546	40.5217	94.8019
60	405	427	1640	85.7	87.72	73.05	36.35	34.96	36.01	347.085	374.564	1198.02	126.165	130.948	431.407
61	117	28	773	73.52	66.93	73.07	33.91	35.27	36.43	86.0184	18.7404	564.831	29.1688	6.60974	205.768
62	284	122	478	77.24	68.44	70.94	32.72	34.65	36.26	219.362	83.4968	339.093	71.7751	28.9316	122.955
63	-	-	-	-	-	-	-	-	-	-	-	-	-	-	-
64	160	115	83	64.39	61.02	63.8	33.96	35.17	35.66	103.024	70.173	52.954	34.987	24.6798	18.8834
65	273	142	206	72.39	67.92	71	35.96	36.58	37.43	197.625	96.4464	146.26	71.0658	35.2801	54.7451
66	264	79	41	60.56	70.14	64.58	28.66	32.69	34.48	159.878	55.4106	26.4778	45.8211	18.1137	9.12955
67	446	139	558	79.1	75.1	68.95	35.04	35.73	37.54	352.786	104.389	384.741	123.616	37.2982	144.432
68	-	-	-	-	-	-	-	-	-	-	-	-	-	-	-
69	-	-	-	-	-	-	-	-	-	-	-	-	-	-	-
70	646	629	914	73.89	75.79	74.45	32.7	33.42	36.29	477.329	476.719	680.473	156.087	159.32	246.944
71	433	266	1047	73.75	80.65	71.74	35.3	37.64	37.85	319.337	214.529	751.118	112.726	80.7487	284.298
72	247	59	225	75.74	66.17	69.97	31.42	30.16	32.82	187.078	39.0403	157.433	58.7798	11.7746	51.6693
73	247	311	297	64.18	72.83	69.46	33.29	36.24	35.02	158.525	226.501	206.296	52.7728	82.0841	72.2449
74	674	415	667	74.84	71.7	65.91	34.16	33.83	34.96	504.422	297.555	439.62	172.31	100.663	153.691
75	205	109	211	80.35	-	67.76	34.71	-	34.12	164.718	-	142.974	57.1734	-	48.7826
76	118	110	190	60.29	60.51	67.09	36.59	36.14	36.87	71.1422	66.561	127.471	26.0309	24.0551	46.9986
77	222	278	829	77.06	80.8	66.57	36.1	37.36	36.62	171.073	224.624	551.865	61.7574	83.9195	202.093
78	261	288	358	-	53.8	63.72	-	30.5	36.3	-	154.944	228.118	-	47.2579	82.8067
79	223	146	125	78.35	69.26	71.03	34.95	34.28	36.03	174.72	101.12	88.7875	61.0648	34.6638	31.9901
80	366	106	132	67.89	73.36	69.59	35.72	36.37	36.02	248.477	77.7616	91.8588	88.7561	28.2819	33.0875
81	662	165	237	72.35	68.82	68.3	35.91	34.29	35.71	478.957	113.553	161.871	171.993	38.9373	57.8041
82	282	325	218	76.04	69.17	67.03	35.43	36.56	38.11	214.433	224.803	146.125	75.9735	82.1878	55.6884
83	214	189	413	50.7	75.35	66.93	24.71	37.02	37.3	108.498	142.411	276.421	26.8099	52.7207	103.105
84	-	-	-	-	-	-	-	-	-	-	-	-	-	-	-
85	515	393	786	66.49	69.55	70.41	31.21	32.08	36.15	342.423	273.332	553.423	106.87	87.6847	200.062
86	-	-	-	-	-	-	-	-	-	-	-	-	-	-	-
87	284	250	653	75.78	67.9	61.78	32.05	29.81	33.68	215.215	169.75	403.423	68.9765	50.6025	135.873
88	181	333	344	74.25	72.63	66.52	32.23	31.29	32.68	134.393	241.858	228.829	43.3147	75.6773	74.7813
89	296	59	434	78.66	79.69	68	34.18	35.58	35.06	232.834	47.0171	295.12	79.5825	16.7287	103.469
90	248	168	510	79.72	76.01	59.29	34.24	34.68	33.99	197.706	127.697	302.379	67.6944	44.2853	102.779
91	592	257	362	71.9	70.7	64.36	36.59	34.53	36.13	425.648	181.699	232.983	155.745	62.7407	84.1768
92	315	365	607	73.07	74.19	68.34	33.29	34.81	36.54	230.171	270.793	414.824	76.6238	94.2632	151.577
93	287	208	386	68.94	72.54	65.53	34.84	37.32	37.59	197.858	150.883	252.946	68.9337	56.3096	95.0823
94	224	120	296	76.06	81.68	64.15	33.1	37.86	33.12	170.374	98.016	189.884	56.3939	37.1089	62.8896
95	339	120	573	82.74	84.46	69.83	35.9	37.47	37.23	280.489	101.352	400.126	100.695	37.9766	148.967
96	396	479	1242	78.88	85.15	70.14	35.17	36.5	36.78	312.365	407.869	871.139	109.859	148.872	320.405
97	-	-	-	-	-	-	-	-	-	-	-	-	-	-	-
98	200	57	468	84.91	73.06	65.56	31.9	33.49	33.16	169.82	41.6442	306.821	54.1726	13.9466	101.742
99	345	216	327	77.38	81.99	68.67	34.86	36.75	37.41	266.961	177.098	224.551	93.0626	65.0837	84.0045
100	232	141	479	71.13	71.99	59.9	34.94	36.97	36.88	165.022	101.506	286.921	57.6585	37.5267	105.816
101	356	191	840	73.8	71.72	60.68	34.27	35.4	35.84	262.728	136.985	509.712	90.0369	48.4928	182.681
102	153	48	448	72.35	65.31	60.94	38.25	35.24	38.06	110.695	31.3488	273.011	42.341	11.0473	103.908
103	867	240	1120	61.43	64.2	60.43	38.06	35.4	37.26	532.598	154.08	676.816	202.707	54.5443	252.182
104	347	118	778	69.44	69.09	58.57	36.42	35.92	34.24	240.957	81.5262	455.675	87.7565	29.2842	156.023
105	496	306	954	72.18	74.04	65.31	35.33	35.76	37.53	358.013	226.562	623.057	126.486	81.0187	233.833
106	552	265	1984	62.89	75.67	69.6	33.75	34.94	37.65	347.153	200.525	1380.86	117.164	70.0636	519.895
107	302	271	580	65.14	69.24	60.52	31.37	34.86	34.91	196.723	187.64	351.016	61.7119	65.4114	122.54
108	377	21	924	59.75	72.29	62.61	33.53	35.22	36.05	225.257	15.1809	578.516	75.5288	5.34671	208.555
109	538	85	1268	76.34	75.85	64.89	32.73	35.54	36.26	410.709	64.4725	822.805	134.425	22.9135	298.349
110	569	302	1836	78.29	76.9	68.91	35.6	35.76	35.08	445.47	232.238	1265.19	158.587	83.0483	443.828
111	360	73	1203	73.37	67.56	62.14	33.05	36.19	35.86	264.132	49.3188	747.544	87.2956	17.8485	268.069
112	1335	725	1908	73.6	70.7	63.2	38.4	35.72	36.8	982.56	512.575	1205.86	377.303	183.092	443.755
113	-	-	-	-	-	-	-	-	-	-	-	-	-	-	-
114	875	360	378	67.09	65.67	63.28	33.31	34.19	36.37	587.038	236.412	239.198	195.542	80.8293	86.9965
115	-	-	-	-	-	-	-	-	-	-	-	-	-	-	-
116	583	216	1514	71.94	71.69	68.84	37.37	35.61	35.63	419.41	154.85	1042.24	156.734	55.1422	371.349
117	438	345	1102	77.21	75.6	65.53	32.23	34.53	35.45	338.18	260.82	722.141	108.995	90.0611	255.999
118	436	94	1099	75.9	78.62	62.11	36.74	36.01	37.17	330.924	73.9028	682.589	121.581	26.6124	253.718
119	198	35	665	65.74	-	69.07	27.81	-	35.37	130.165	-	459.315	36.1989	-	162.46
120	291	146	-	66.76	75.34	71.65	35.94	34.86	34.36	194.272	109.996	-	69.8212	38.3447	-
121	410	197	928	77.11	78.18	63.03	34.23	37.86	36.89	316.151	154.015	584.918	108.218	58.3099	215.776
122	511	236	1271	73.05	70.15	60.73	33.76	34.62	37.71	373.285	165.554	771.878	126.021	57.3148	291.075
123	348	306	931	75.31	74.84	69.83	34.68	34.55	35.54	262.079	229.01	650.117	90.8889	79.1231	231.052
124	417	149	1406	53.11	76.88	67.63	22.27	34.42	37.42	221.469	114.551	950.878	49.3211	39.4285	355.818
125	518	158	290	-	67.34	66.07	-	33.77	36.93	-	106.397	191.603	-	35.9303	70.759
126	-	-	-	-	-	-	-	-	-	-	-	-	-	-	-
127	404	194	567	81.73	76.75	69.4	35.82	35.11	36.97	330.189	148.895	393.498	118.274	52.277	145.476
128	368	308	235	70.68	70.15	62.51	35.56	35.31	36.37	260.102	216.062	146.899	92.4924	76.2915	53.427
129	289	167	269	75.61	65.33	68.92	34.13	36.88	35.97	218.513	109.101	185.395	74.5785	40.2365	66.6865
130	341	207	993	84.45	79.47	68.67	35.62	34.94	35.71	287.975	164.503	681.893	102.577	57.4773	243.504
131	-	-	-	-	-	-	-	-	-	-	-	-	-	-	-
132	520	306	1012	64.28	78.68	70.51	29.15	33.71	36.93	334.256	240.761	713.561	97.4356	81.1605	263.518
133	324	143	700	72.45	74.16	76.15	38.01	38.16	37.4	234.738	106.049	533.05	89.2239	40.4682	199.361
134	651	281	1368	73.19	69.43	63.43	35.3	34.07	35.16	476.467	195.098	867.722	168.193	66.47	305.091
135	383	240	442	73.49	74.87	79.49	37.61	35.36	37.06	281.467	179.688	351.346	105.86	63.5377	130.209
136	434	36	437	83.34	80.29	66.91	37.07	35.72	36.08	361.696	28.9044	292.397	134.081	10.3247	105.497
137	505	205	434	72.15	84.05	75.09	35.85	37.71	37.67	364.358	172.303	325.891	130.622	64.9753	122.763
138	181	94	429	63.22	63.01	69.55	32.19	35.06	36.39	114.428	59.2294	298.369	36.8344	20.7658	108.577
139	749	215	895	69.59	89.76	73.76	35.47	34.5	36.25	521.229	192.984	660.152	184.88	66.5795	239.305
140	495	363	517	78.44	80.37	77.42	35.36	36.06	35.34	388.278	291.743	400.261	137.295	105.203	141.452
141	655	463	576	74.47	79.42	71.04	38.29	35.54	36.04	487.779	367.715	409.19	186.77	130.686	147.472
142	373	99	426	71.96	73.18	72.67	35.9	36.63	38.12	268.411	72.4482	309.574	96.3595	26.5378	118.01
143	345	121	245	66.63	66.65	66.98	33.71	34.42	36.04	229.873	80.6465	164.101	77.4904	27.7585	59.142
144	537	323	562	80.29	81.18	72.57	35.62	36.61	37.44	431.157	262.211	407.843	153.578	95.9956	152.697
145	-	-	-	-	-	-	-	-	-	-	-	-	-	-	-
146	216	116	448	74.27	81.1	71.37	32.93	33.62	36.28	160.423	94.076	319.738	52.8274	31.6284	116.001
147	459	520	1203	79.17	80.91	71.06	36.49	37.17	36.5	363.39	420.732	854.852	132.601	156.386	312.021
148	707	333	450	78.08	73.33	68.95	34.9	34.26	36.15	552.026	244.189	310.275	192.657	83.6591	112.164
149	585	330	490	70.32	71.96	67.92	37.03	36.4	35.94	411.372	237.468	332.808	152.331	86.4384	119.611
150	655	202	154	79.28	80.55	76.89	32.12	33.95	34.61	519.284	162.711	118.411	166.794	55.2404	40.9819
151	381	352	326	85.24	85.98	81.96	35.76	35.38	36.01	324.764	302.65	267.19	116.136	107.077	96.215
152	821	505	209	70.43	75.58	75.35	36.35	34.92	35.01	578.23	381.679	157.481	210.187	133.282	55.1343
153	1169	338	481	79.63	76.73	70.19	37.46	35.82	36.97	930.875	259.347	337.614	348.706	92.8982	124.816
154	1194	354	670	74.51	76.32	77.54	37.75	34.9	36.91	889.649	270.173	519.518	335.843	94.2903	191.754
155	663	219	248	70.73	74.03	-	38.26	35.96	-	468.94	162.126	-	179.416	58.3004	-
156	963	249	295	59.73	71.61	70.59	35.41	34.5	36.8	575.2	178.309	208.24	203.678	61.5166	76.6325
157	843	534	437	82.6	80.69	77.27	34.72	34.99	34.21	696.318	430.885	337.67	241.762	150.767	115.517
158	871	714	253	73.82	75.86	72.4	35.2	34.98	35.38	642.972	541.64	183.172	226.326	189.466	64.8063
159	663	258	193	82.58	84.03	78.65	35.66	33.83	36.25	547.505	216.797	151.794	195.24	73.3426	55.0255
160	663	365	379	74.61	84.92	81.52	35.52	35.42	36.42	494.664	309.958	308.961	175.705	109.787	112.524
161	680	286	267	75.25	71.71	65.9	37.89	36.56	34.82	511.7	205.091	175.953	193.883	74.9811	61.2668
162	729	417	113	74.07	76.68	71.87	38.41	35.5	37.08	539.97	319.756	81.2131	207.403	113.513	30.1138
163	619	372	48	78.43	80.99	79.56	36.46	34.43	35.69	485.482	301.283	38.1888	177.007	103.732	13.6296
164	176	74	78	82.06	82.55	76.48	34.64	36.85	34.72	144.426	61.087	59.6544	50.029	22.5106	20.712
165	564	241	562	61.42	69.75	63.32	36.86	34.4	37.18	346.409	168.097	355.858	127.686	57.8255	132.308
166	325	82	303	78.22	77.37	70.31	33.46	35.25	33.34	254.215	63.4434	213.039	85.0603	22.3638	71.0273
167	329	235	190	81.85	72.76	72.55	34.27	34.76	34.64	269.286	170.986	137.845	92.2845	59.4347	47.7495
168	866	437	137	82.09	-	75.65	35.35	-	35.97	710.899	-	103.641	251.303	-	37.2795
169	521	527	225	87.86	83.83	72.5	32.59	35.54	39.11	457.751	441.784	163.125	149.181	157.01	63.7982
170	235	-	285	-	-	64.67	-	-	36.73	-	-	184.31	-	-	67.6969
171	-	-	-	-	-	-	-	-	-	-	-	-	-	-	-
172	-	-	-	-	-	-	-	-	-	-	-	-	-	-	-
173	492	507	257	80.06	83.22	76.31	37.5	37.91	37.62	393.895	421.925	196.117	147.711	159.952	73.7791
174	866	446	74	-	73.72	70.32	-	36.97	36.79	-	328.791	52.0368	-	121.554	19.1443
175	265	388	59	79.02	83.19	76.5	34.85	34.95	33.24	209.403	322.777	45.135	72.9769	112.811	15.0029
176	349	185	143	73.92	67.88	66.95	34.86	32.96	33.82	257.981	125.578	95.7385	89.9321	41.3905	32.3788
177	-	-	-	-	-	-	-	-	-	-	-	-	-	-	-
178	674	336	383	77.83	79.26	69.18	35.79	35.15	36.11	524.574	266.314	264.959	187.745	93.6092	95.6768
179	589	283	114	67.39	70.52	67.84	32.82	34.41	35.03	396.927	199.572	77.3376	130.271	68.6726	27.0914
180	567	403	110	72.74	69.58	67.41	37.23	36.42	36.94	412.436	280.407	74.151	153.55	102.124	27.3914
181	573	153	435	69.76	71.66	68.84	35.04	34.84	35.97	399.725	109.64	299.454	140.064	38.1985	107.714
182	-	-	-	-	-	-	-	-	-	-	-	-	-	-	-
183	-	-	-	-	-	-	-	-	-	-	-	-	-	-	-
184	-	-	-	-	-	-	-	-	-	-	-	-	-	-	-
185	284	264	542	84.62	85.19	72.84	35.1	34.89	34.77	240.321	224.902	394.793	84.3526	78.4682	137.269
186	-	-	-	-	-	-	-	-	-	-	-	-	-	-	-
187	527	150	228	83.69	81.93	71.74	34.8	34.58	35.25	441.046	122.895	163.567	153.484	42.4971	57.6574
188	-	-	-	-	-	-	-	-		-	-	-	-	-	-
189	598	616	370	62.75	57.23	60.67	30.35	31.83	34.98	375.245	352.537	224.479	113.887	112.212	78.5228
190	-	-	-	-	49.31	-	-	24.51		-	-	-	-	-	-
191	208	321	251	67.5	70.03	62.47	31.65	32.2	31.4	140.4	224.796	156.8	44.4366	72.3844	49.2351
192	-	-	-	-	-	-	-	-	-	-	-	-	-	-	-
193	573	600	638	71.39	69.52	70.84	34.73	34.17	36.28	409.065	417.12	451.959	142.068	142.53	163.971
194	317	262	717	85.97	84.16	70.96	34.11	34.77	34.91	272.525	220.499	508.783	92.9582	76.6676	177.616
195	460	222	653	86.95	86.02	77	33.28	34.16	35.05	399.97	190.964	502.81	133.11	65.2334	176.235
196	676	269	473	-	83.96	78.06	-	33.03	35.53	-	225.852	369.224	-	74.599	131.185
197	509	329	300	85.12	81.73	82.43	33.61	33.38	32.8	433.261	268.892	247.29	145.619	89.756	81.1111
198	589	131	629	81.31	80.24	79.46	34.11	33.99	34.86	478.916	105.114	499.803	163.358	35.7284	174.231
199	681	516	300	82.72	89.11	81.07	34.77	36.44	35.02	563.323	459.808	243.21	195.867	167.554	85.1721
200	748	120	914	73.85	75.96	68.02	33.69	33.05	34.14	552.398	91.152	621.703	186.103	30.1257	212.249
201	-	-	-	-	-	-	-	-	-	-	-	-	-	-	-
202	861	462	1880	70.81	71.86	60.67	36.08	33.83	34.86	609.674	331.993	1140.6	219.97	112.313	397.612
203	933	407	489	57.75	81.74	73.49	32.29	34.38	35.65	538.808	332.682	359.366	173.981	114.376	128.114
204	-	-	-	-	-	-	-	-	-	-	-	-	-	-	-
205	924	236	1778	75.62	75.74	66.93	36.12	33.74	33.49	698.729	178.746	1190.02	252.381	60.309	398.536
206	293	174	819	73.3	72.91	70.07	33.74	33.13	34.38	214.769	126.863	573.873	72.4631	42.0298	197.298
207	533	201	884	85.79	90.2	73.57	32.79	32.51	32.01	457.261	181.302	650.359	149.936	58.9413	208.18
208	372	427	1443	77.96	79.93	79.45	33.99	35.19	33.7	290.011	341.301	1146.46	98.5748	120.104	386.358
209	400	437	1190	69.91	64.65	60.46	32.87	34.5	35.83	279.64	282.521	719.474	91.9177	97.4696	257.788
210	627	458	1032	82.59	83.17	69.37	31.64	31.03	33.24	517.839	380.919	715.898	163.844	118.199	237.965
211	557	262	945	76.45	92.99	81.25	30.77	37.2	35.28	425.827	243.634	767.812	131.027	90.6318	270.884
212	393	408	601	-	82.79	76.76	-	34.92	36.5	-	337.783	461.328	-	117.954	168.385
213	565	115	586	79.96	85.19	74.3	37	36.38	38.02	451.774	97.9685	435.398	167.156	35.6409	165.538
214	678	440	1060	84.67	85.36	75.75	35.94	34.32	36.03	574.063	375.584	802.95	206.318	128.9	289.303
215	619	136	202	72.88	71.61	73.47	37.25	33.93	35.69	451.127	97.3896	148.409	168.045	33.0443	52.9673
216	782	292	391	87.43	83.58	73.78	35.37	33.5	37.2	683.703	244.054	288.48	241.826	81.758	107.314
217	480	201	745	67.86	71.23	68.88	35.35	34.4	37.42	325.728	143.172	513.156	115.145	49.2513	192.023
218	423	353	255	76.63	73.81	74.36	36.24	35.41	36.49	324.145	260.549	189.618	117.47	92.2605	69.1916
219	586	515	1306	73.99	69.32	69.74	33.7	34.42	36.61	433.581	356.998	910.804	146.117	122.879	333.445
220	338	216	511	78.16	84.95	77.44	31.71	34.42	34.9	264.181	183.492	395.718	83.7717	63.1579	138.106
221	-	-	-	-	-	-	-	-	-	-	-	-	-	-	-
222	607	558	913	71.74	79.69	67.53	37.52	35.38	36.76	435.462	444.67	616.549	163.385	157.324	226.643
223	784	589	1284	-	84.22	77.26	-	34.63	36.7	-	496.056	992.018	-	171.784	364.071
224	771	198	502	76.03	84.67	81.48	33.18	30.33	34.22	586.191	167.647	409.03	194.498	50.8472	139.97
225	319	171	233	67.05	76.49	70.91	30.99	34.03	37.31	213.889	130.798	165.22	66.2844	44.5105	61.6437
226	-	-	-	-	-	-	-	-	-	-	-	-	-	-	-
227	852	508	414	67.08	72.57	68.94	37.86	33.03	36.31	571.522	368.656	285.412	216.378	121.767	103.633
228	747	215	861	63.1	67.98	62.34	29.48	33.79	36.74	471.357	146.157	536.747	138.956	49.3865	197.201
229	-	-	-	-	-	-	-	-	-	-	-	-	-	-	-
230	880	393	649	62.72	70.9	67.45	34.32	32.38	33.34	551.936	278.637	437.751	189.424	90.2227	145.946
231	500	192	1337	79.47	83.35	74.68	34.81	29.85	32.71	397.35	160.032	998.472	138.318	47.7696	326.6
232	699	527	1116	69.39	74.66	71.5	34.86	30.25	33.13	485.036	393.458	797.94	169.084	119.021	264.358
233	850	281	405	70.67	75.63	73.35	34.08	33.56	35.82	600.695	212.52	297.067	204.717	71.3218	106.41
234	1034	329	976	80.4	80.23	72.25	35.46	34.04	35.23	831.336	263.957	705.16	294.792	89.8509	248.428
235	-	-	-	-	-	-	-	-	-	-	-	-	-	-	-
236	1270	501	900	76	77.72	77.59	33.74	32.44	33.27	965.2	389.377	698.31	325.658	126.314	232.328
237	498	163	570	75.93	76.29	71.63	36.73	33.11	36.89	378.131	124.353	408.291	138.888	41.1732	150.619
238	-	-	-	-	-	-	-	-	-	-	-	-	-	-	-
239	374	473	397	48.36	73.65	65.77	34.46	33.57	35.03	180.866	348.365	261.107	62.3266	116.946	91.4657
240	981	398	295	71.67	79.58	79.67	30.7	37.2	35.51	703.083	316.728	235.027	215.846	117.823	83.4579
241	702	758	357	75.2	82.06	78.22	33.79	34.95	36.75	527.904	622.015	279.245	178.379	217.394	102.623
242	839	483	680	70.56	77.6	71.62	31.14	31.91	35.49	591.998	374.808	487.016	184.348	119.601	172.842
243	698	385	976	65.99	72.78	63.95	35.54	33.14	34.54	460.61	280.203	624.152	163.701	92.8593	215.582
244	868	139	448	61.42	66.64	66.35	36.66	35.29	36.02	533.126	92.6296	297.248	195.444	32.689	107.069
245	1103	571	1142	71.21	78.98	70.35	36.12	34.42	36.55	785.446	450.976	803.397	283.703	155.226	293.642
246	1250	715	1114	55.03	78.81	67.75	31.97	32.76	35.62	687.875	563.491	754.735	219.914	184.6	268.837
247	1068	505	917	69.67	72.19	68.05	35.88	33.42	35.1	744.076	364.559	624.019	266.974	121.836	219.03
248	1044	277	561	66.06	68.63	63.34	32.06	32.16	33.29	689.666	190.105	355.337	221.107	61.1378	118.292
249	1330	758	255	72.98	71.98	63.39	34.5	32.41	33.82	970.634	545.608	161.644	334.869	176.832	54.6682
250	948	283	474	70.29	78.41	66.85	32.63	32.62	32.02	666.349	221.9	316.869	217.43	72.3839	101.461
251	-	-	-	-	-	-	-	-	-	-	-	-	-	-	-
252	1212	522	1174	91.33	83.76	79.84	36.78	35.15	35.73	1106.92	437.227	937.322	407.125	153.685	334.905
253	-	-	-	-	-	-	-	-	-	-	-	-	-	-	-
254	881	415	319	80.11	74.59	72.58	36.12	32.67	34.25	705.769	309.549	231.53	254.924	101.129	79.2991
255	634	146	49	63.48	64.23	65.85	36.59	34.5	34.66	402.463	93.7758	32.2665	147.261	32.3527	11.1836
256	192	23	125	75.33	59.6	64.48	33	32.83	35.82	144.634	13.708	80.6	47.7291	4.50034	28.8709
257	827	427	335	72.82	79.99	73.46	35.33	34.61	36.26	602.221	341.557	246.091	212.765	118.213	89.2326
258	337	94	521	-	87.49	81.95	-	35.97	35.29	-	82.2406	426.96	-	29.5819	150.674
259	387	143	195	54.48	80.63	75.54	27.27	38.23	35.12	210.838	115.301	147.303	57.4954	44.0795	51.7328
260	351	403	300	77.32	75.94	64.29	34.8	34.71	36.14	271.393	306.038	192.87	94.4448	106.226	69.7032
261	-	-	-	-	-	-	-	-	-	-	-	-	-	-	-
262	495	221	230	68.15	78.33	72.83	38.47	34.61	35.76	337.342	173.109	167.509	129.776	59.9131	59.9012
263	493	233	276	73.74	77.18	74.07	30.95	33.27	34.65	363.538	179.829	204.433	112.515	59.8292	70.8361
264	611	626	1050	78.85	86.12	78.17	39.94	36.5	37.94	481.774	539.111	820.785	192.42	196.776	311.406
265	-	-	-	-	-		-	-	-	-	-	-	-	-	-
266	921	410	579	76.32	74.54	71.86	37.64	35.52	37	702.907	305.614	416.069	264.574	108.554	153.946
267	544	39	189	71.87	88.01	79.2	32.55	35.94	36.68	390.973	34.3239	149.688	127.262	12.336	54.9056
268	349	139	148	82.33	82.83	81.27	35.69	33.77	36.98	287.332	115.134	120.28	102.549	38.8807	44.4794
269	393	310	60	75.15	79.86	73.75	37.43	37.43	35.49	295.339	247.566	44.25	110.546	92.664	15.7043
270	293	379	88	75.48	77.49	71.67	35.1	35.35	34.17	221.156	293.687	63.0696	77.6259	103.818	21.5509
271	365	84	99	76.3	76.38	65.83	36.04	33.36	34.36	278.495	64.1592	65.1717	100.37	21.4035	22.393
272	1024	396	182	79.37	80.11	74.14	34.15	32.88	35.9	812.749	317.236	134.935	277.554	104.307	48.4416
273	489	266	93	73.04	79.11	73.7	36.32	34.67	34.9	357.166	210.433	68.541	129.723	72.957	23.9208
274	-	-	-	-	-	-	-	-	-	-	-	-	-	-	-
275	48	77	173	82.16	83.98	72.02	33.56	32.14	36.89	39.4368	64.6646	124.595	13.235	20.7832	45.9629
276	376	92	702	80.1	83.33	73.43	35.63	34.89	36.5	301.176	76.6636	515.479	107.309	26.7479	188.15
277	436	170	787	76.46	81.59	77.85	36.19	33.91	36.12	333.366	138.703	612.679	120.645	47.0342	221.3
278	466	216	1012	-	82.58	72.7	-	33.51	36.07	-	178.373	735.724	-	59.7727	265.376
279	536	261	362	73.15	76.06	71.81	36.17	34.65	36.66	392.084	198.517	259.952	141.817	68.786	95.2985
280	-	-	-	-	-	-	-	-	-	-	-	-	-	-	-
281	460	231	296	58.54	73.87	71.46	30.13	31.88	35.18	269.284	170.64	211.522	81.1353	54.3999	74.4133
282	558	169	395	-	73.66	68.43	-	31.97	35.24	-	124.485	270.299	-	39.798	95.2532
283	-	-	-	-	-	-	-	-	-	-	-	-	-	-	-
284	1102	300	1539	71.88	78.12	64.49	32.71	34.98	34.73	792.118	234.36	992.501	259.102	81.9791	344.696
285	621	160	1075	77.36	77.29	65.04	35.69	35.41	35.3	480.406	123.664	699.18	171.457	43.7894	246.811
286	633	324	1740	82.37	81.81	71.7	34.9	34.44	36.9	521.402	265.064	1247.58	181.969	91.2882	460.357
287	-	-	-	-	-	-	-	-	-	-	-	-	-	-	-
288	731	314	525	73.86	69.09	68.88	35.43	33.14	35.95	539.917	216.943	361.62	191.292	71.8948	130.002
289	869	296	1734	74.61	69.55	70.99	33	31.92	36.4	648.361	205.868	1230.97	213.959	65.7131	448.072
290	575	182	772	82.1	81.72	69.8	35.64	35.03	35.84	472.075	148.73	538.856	168.248	52.1003	193.126
291	154	264	963	75.99	74.05	69.36	33.63	31.36	33.96	117.025	195.492	667.937	39.3554	61.3063	226.831
292	-	-	-	-	-	-	-	-	-	-	-	-	-	-	-
293	1026	272	904	78.77	78.01	71.36	35.12	32.36	34.56	808.18	212.187	645.094	283.833	68.6638	222.945
294	966	442	787	76.5	79.47	76.4	38.22	34	36.85	738.99	351.257	601.268	282.442	119.428	221.567
295	538	327	512	83.02	82.82	83.99	32.98	33.89	37.23	446.648	270.821	430.029	147.304	91.7814	160.1
296	611	298	560	70.94	79.84	79.93	36.67	34.98	36.83	433.443	237.923	447.608	158.944	83.2255	164.854
297	640	260	319	84.49	78.85	81.62	37.32	31.99	37.06	540.736	205.01	260.368	201.803	65.5827	96.4923
298	480	97	466	69.28	71.98	65.95	35.86	34.52	36.63	332.544	69.8206	307.327	119.25	24.1021	112.574
299	-	-	-	-	-	-	-	-	-	-	-	-	-	-	-
300	601	221	369	65.79	76.61	79.13	36.31	33.49	35.09	395.398	169.308	291.99	143.569	56.7013	102.459
301	754	274	351	66.11	72.21	67.88	37.47	36.98	37.81	498.469	197.855	238.259	186.776	73.1669	90.0857
302	384	116	162	73.85	78.24	71.42	36.57	37.06	37.47	283.584	90.7584	115.7	103.707	33.6351	43.3529
303	813	475	352	72.9	72.52	73.67	36.6	34.53	36.22	592.677	344.47	259.318	216.92	118.945	93.9251
304	575	191	-	78.57	76.19	81.87	35.21	34.97	37.06	451.777	145.523	-	159.071	50.8894	-
305	280	122	-	72.56	73.81	68.33	32.09	33.82	32.16	203.168	90.0482	-	65.1966	30.4543	-
306	-	-	-	-	-	-	-	-	-	-	-	-	-	-	-
307	-	-	-	-	-	-	-	-	-	-	-	-	-	-	-
308	648	573	665	74.13	82.28	70.03	39.45	36.47	36.9	480.362	471.464	465.7	189.503	171.943	171.843
309	-	-	-	-	-	-	-	-	-	-	-	-	-	-	-
310	-	-	-	-	-	-	-	-	-	-	-	-	-	-	-
311	-	-	-	-	-	-	-	-	-	-	-	-	-	-	-
312	306	143	45	71.8	73.91	74.21	32.51	34.94	35.23	219.708	105.691	33.3945	71.4271	36.9285	11.7649
313	340	270	96	71.04	77.3	70.7	37.1	36.43	34.87	241.536	208.71	67.872	89.6099	76.0331	23.667
314	229	179	228	73.07	75.48	74.67	34.5	38.26	35.2	167.33	135.109	170.248	57.729	51.6928	59.9272

## Sheet: Genotype data
Marker	G121	SNP8545	3xCasSyn	CYP726A20	1415045|12293292	1406534|12318635	SNP14944	1410075|12315915	G105	SNP10736	G24	1412160|12306486	1403442|12346732	SNP21849	AG301	G38	1408015|12313680	1400686|12361690	1402505|12340555	1408162|12317240	SNP4293	SNP20678	1409855|12325208	1417235|12279465	SNP1209	SNP4033	SNP14419	SNP2145	SNP17521	SNP11175	Jcuint143	G69	SNP8125	1405734|12335465	AG516	JCT17	NT1	JCT92	G90	1409181|12312766	1406975|12333341	G21	G51	1411565|12289405	1409933|12322640	1408815|12268198	AG937	EST14	G37
Linkage Group	1	1	1	1	1	1	1	1	1	1	1	1	1	1	1	1	1	1	1	1	2	2	2	2	2	2	2	2	2	2	2	2	2	2	2	2	2	2	3	3	3	3	3	3	3	3	3	3	4
Position	0	3.43	4.66	4.91	5.47	6.69	9.51	13.09	13.59	14.85	18.2	20.49	27.61	37.96	38.75	39.06	41.68	43.73	46.82	48.69	0	4.19	4.77	4.94	12.27	14.25	20.05	21.93	24.27	30.58	31.92	37.97	38.29	40.05	40.53	40.85	43.82	47.99	0	2.8	13.69	18.72	19.33	20.3	23.21	27.61	27.63	36.98	0
F2 Plant No.
1	B	B	B	B	-	-	-	-	H	H	H	H	H	H	H	H	H	H	H	H	A	H	H	H	H	H	H	H	H	H	H	H	H	H	H	H	H	H	H	H	H	H	H	H	H	-	B	H	H
2	B	B	B	B	B	B	B	B	B	B	B	B	B	B	B	B	B	B	B	B	B	H	H	H	H	H	H	H	H	A	A	A	A	A	A	A	A	A	B	B	-	-	H	H	H	H	H	H	B
3	B	B	B	B	B	B	B	B	B	B	B	B	B	B	B	B	B	B	B	H	H	H	H	H	H	A	A	A	A	A	A	A	A	A	A	A	A	A	H	H	H	H	H	H	H	H	H	H	H
4	B	B	B	B	-	-	-	-	H	H	H	H	-	A	A	A	A	A	A	A	H	H	B	B	B	B	B	B	B	B	B	B	B	B	B	B	B	B	H	H	-	-	B	B	B	B	B	H	H
5	B	B	B	B	B	B	B	B	B	B	B	B	B	B	B	B	B	B	B	B	-	B	B	B	B	B	B	B	B	B	B	B	B	B	B	B	B	B	H	H	-	-	A	A	A	A	A	A	A
6	A	A	A	A	A	A	A	A	A	A	A	A	A	A	A	A	A	H	H	H	H	H	H	H	H	H	H	H	H	H	H	B	B	B	B	B	B	B	H	H	H	H	H	H	H	H	H	H	H
7	H	H	H	H	H	H	H	H	H	H	H	H	-	B	B	B	B	B	B	B	H	H	H	H	H	H	H	H	H	H	H	H	H	H	H	H	B	B	H	H	H	H	H	H	H	H	H	H	H
8	B	B	B	B	B	B	B	B	B	B	B	B	B	B	B	B	B	B	H	H	H	H	H	H	B	B	B	B	B	B	B	B	B	B	B	B	B	B	A	A	A	-	H	H	H	H	H	H	H
9	H	H	H	H	H	H	H	H	H	H	H	A	A	A	A	A	A	A	A	A	A	A	A	A	A	A	A	A	A	A	A	A	A	A	A	A	A	A	H	H	-	-	B	B	B	B	B	B	B
10	H	H	-	-	B	B	B	B	B	B	B	B	B	B	B	B	B	B	B	-	H	H	H	H	H	H	H	H	H	A	A	A	A	A	A	A	A	A	H	H	H	H	H	H	H	H	H	H	B
11	B	B	B	B	B	B	B	B	B	B	B	B	-	A	A	A	A	A	A	A	B	B	B	B	B	B	B	B	B	B	B	B	B	B	B	B	B	H	B	B	A	A	A	A	A	A	A	A	B
12	H	H	H	H	-	-	-	-	A	A	A	A	A	A	A	A	A	A	A	A	A	A	A	A	A	A	A	A	H	H	H	H	H	H	H	H	H	H	H	B	B	B	B	B	B	B	B	B	B
13	B	B	B	B	B	B	B	B	B	B	B	B	B	B	B	B	B	B	B	B	-	B	B	B	B	B	B	B	B	B	B	B	B	B	B	B	H	H	A	A	A	A	A	A	A	A	A	A	H
14	B	B	B	B	-	-	-	-	H	H	H	A	A	A	A	A	A	A	A	A	H	H	H	H	H	H	H	H	H	H	H	H	H	H	H	H	H	H	H	H	H	H	H	H	H	H	H	H	H
15	H	H	H	H	H	H	H	H	H	H	H	H	H	H	H	H	H	H	H	H	B	B	B	B	B	B	B	B	B	B	B	B	B	B	B	B	B	B	H	H	H	H	H	H	H	H	H	H	H
16	-	H	H	H	-	-	-	-	A	A	A	A	A	A	A	A	A	A	A	A	B	B	B	B	B	B	B	B	B	B	B	B	B	B	B	B	B	B	H	H	-	-	A	A	A	A	A	H	A
17	H	H	H	H	H	H	H	H	H	H	H	H	-	A	A	A	A	A	A	A	H	H	H	H	H	H	H	H	H	A	A	A	A	A	A	A	A	H	A	A	A	A	A	A	A	A	A	H	H
18	A	A	A	A	A	A	A	A	A	A	A	A	A	A	A	A	A	A	A	A	H	H	H	H	H	H	B	B	H	H	H	H	H	H	H	H	H	H	A	H	H	H	H	H	H	H	H	H	H
19	A	A	A	A	A	A	A	A	A	A	A	A	-	H	H	H	H	H	H	H	H	H	H	H	H	H	H	H	H	H	H	H	H	H	H	H	H	H	B	B	B	B	B	B	B	B	B	B	H
20	B	B	B	B	-	-	-	-	-	-	H	H	H	H	H	H	H	H	H	H	H	A	A	A	A	A	A	A	A	A	A	A	A	A	A	A	A	A	A	A	A	A	A	A	A	A	A	A	A
21	B	B	B	B	B	B	B	B	B	B	B	B	B	B	B	B	B	B	B	B	H	H	H	H	H	H	H	H	H	H	H	H	H	H	H	H	H	H	H	H	H	H	H	H	H	H	H	H	H
22	B	H	H	H	H	H	H	H	H	H	H	H	H	H	H	H	H	H	A	A	A	A	A	A	A	A	A	A	A	A	A	A	A	A	A	A	A	A	B	B	B	B	B	B	B	B	B	H	H
23	H	H	H	H	H	H	H	H	H	H	H	H	H	H	H	H	H	H	H	H	A	A	A	A	A	A	A	A	A	A	A	A	A	A	A	A	A	A	H	H	H	H	H	H	H	H	H	H	B
24	A	A	A	A	A	A	A	A	A	A	A	A	A	A	A	A	A	A	A	A	B	H	H	H	H	B	B	B	B	B	B	B	B	B	B	B	B	B	H	H	H	H	H	H	H	H	H	H	A
25	A	A	A	A	A	A	A	A	A	A	A	A	A	A	A	A	H	H	H	H	-	H	H	H	H	H	H	H	H	H	H	H	H	H	H	H	H	H	A	A	-	-	H	H	H	H	H	H	H
26	A	A	A	A	A	A	A	A	A	A	A	A	A	A	A	A	H	H	H	H	A	A	A	A	A	A	A	A	A	A	A	A	A	A	A	A	A	A	H	H	H	H	H	H	H	H	H	H	H
27	B	B	B	B	B	B	B	B	B	B	B	B	B	B	B	B	B	B	H	H	H	H	H	H	A	A	A	A	A	H	H	B	B	B	B	B	B	B	H	H	H	H	H	H	H	H	H	B	H
28	H	H	H	H	H	H	H	H	H	H	H	H	H	H	H	H	H	H	H	H	H	H	H	H	H	H	H	H	H	H	H	H	H	H	H	H	H	H	H	H	H	H	H	H	H	H	H	H	A
29	A	A	A	A	A	A	A	A	A	A	A	A	A	A	A	A	A	H	H	H	H	H	H	H	H	H	H	H	H	H	H	H	H	H	H	H	H	H	B	B	B	B	B	B	B	B	B	B	H
30	A	A	A	A	A	A	A	A	A	-	H	H	H	H	H	H	H	H	H	H	H	H	H	H	H	H	H	H	A	A	A	A	A	A	A	A	H	H	H	H	-	-	B	B	B	B	B	H	H
31	B	B	-	-	H	H	H	H	H	H	H	H	H	H	H	H	H	H	H	A	A	A	A	A	A	A	A	A	A	A	A	A	A	A	A	A	A	A	H	H	-	-	A	A	A	A	A	H	H
32	H	H	H	H	H	H	H	H	H	H	H	H	-	A	A	A	A	A	A	A	A	A	A	A	A	A	A	A	A	A	A	A	A	A	A	A	A	A	B	B	B	B	B	B	B	B	B	B	H
33	B	B	B	B	B	B	B	B	B	B	B	B	B	B	B	B	B	B	B	B	H	H	H	H	H	H	-	B	B	B	B	B	B	B	B	B	B	B	H	H	H	H	H	H	H	H	H	H	H
34	H	H	H	H	-	-	-	-	B	B	B	B	B	B	B	B	B	B	H	H	B	B	B	B	B	B	B	B	B	H	H	H	H	H	H	H	H	H	H	H	-	-	B	B	B	B	B	B	H
35	A	A	A	A	-	-	-	-	H	H	H	H	H	H	H	H	H	H	H	H	A	A	A	A	A	A	-	H	H	H	H	H	H	H	H	H	H	H	A	A	A	A	A	A	A	A	A	A	H
36	H	H	H	H	H	H	H	H	H	H	H	H	H	H	H	H	H	H	H	H	H	H	H	H	H	H	H	H	H	H	B	B	B	B	B	B	B	B	H	H	H	H	H	H	H	H	H	H	H
37	A	A	A	A	A	A	A	A	A	A	A	A	-	B	B	B	B	B	B	B	H	H	H	H	H	H	H	H	H	H	H	H	H	H	H	H	H	H	A	A	A	A	A	A	A	A	A	A	H
38	H	H	H	H	H	H	H	H	H	H	H	H	H	H	H	H	H	H	H	H	H	H	H	H	H	A	A	A	A	A	A	A	A	A	A	A	A	A	A	A	A	A	A	A	A	A	A	A	A
39	B	B	B	B	B	B	B	B	B	B	B	B	-	H	H	H	H	H	H	H	A	A	A	A	A	A	A	A	A	A	A	A	A	A	A	A	A	H	A	A	-	-	H	H	H	H	H	H	H
40	H	H	H	H	H	H	H	H	H	H	H	H	H	H	H	H	H	H	H	H	A	A	A	A	A	H	H	H	H	H	H	H	H	H	H	H	B	B	H	H	H	H	H	H	H	H	H	H	B
41	B	B	B	B	-	-	-	-	H	H	H	H	H	H	H	H	H	H	H	H	H	H	H	H	H	H	H	H	B	B	B	B	B	B	B	B	B	B	A	A	A	A	A	A	A	-	H	H	H
42	A	A	A	A	A	A	A	A	A	A	A	A	A	A	A	A	A	A	A	A	H	H	H	H	H	H	H	H	H	H	H	H	H	H	H	H	H	A	H	H	H	H	H	H	H	H	H	H	A
43	A	A	A	A	A	A	A	A	A	A	H	H	H	H	B	B	H	H	H	-	H	H	H	H	H	H	H	H	H	B	B	B	B	B	B	B	B	B	B	B	B	B	B	B	B	B	B	H	A
44	H	H	H	H	H	H	H	H	H	H	H	H	H	H	A	A	A	A	A	A	H	H	H	H	H	H	H	H	H	H	H	A	A	A	A	A	A	A	H	H	-	-	B	B	B	B	B	B	H
45	H	H	H	H	H	H	H	H	H	H	H	H	H	H	H	H	H	H	H	H	B	B	B	B	B	B	B	B	B	B	B	B	B	B	B	B	B	B	H	H	H	H	H	H	H	H	H	H	H
46	B	B	B	B	B	B	B	B	B	B	B	B	B	B	B	B	B	B	B	B	B	B	B	B	B	B	H	A	A	A	A	A	A	A	A	A	A	H	H	B	B	B	B	B	B	B	B	B	B
47	H	H	H	H	-	-	-	-	A	A	A	A	A	A	A	A	A	A	A	A	H	H	H	H	H	H	H	H	H	H	H	A	A	A	A	A	A	A	H	H	H	H	H	H	H	H	H	H	H
48	H	H	H	H	-	-	-	-	A	A	A	A	A	A	A	A	H	H	H	H	H	H	H	H	H	H	B	B	B	B	B	B	B	B	B	B	B	B	B	B	-	-	H	H	H	H	H	H	H
49	A	A	A	A	A	A	A	A	A	A	A	A	A	A	A	A	A	A	A	A	H	H	H	H	H	H	H	H	H	A	A	A	A	A	A	A	A	A	A	A	A	A	A	A	A	A	A	A	B
50	A	A	A	A	A	A	A	A	A	A	A	A	A	A	A	A	A	A	A	A	B	B	B	B	H	H	H	H	H	H	H	H	H	H	H	H	H	H	H	H	H	H	H	H	H	H	H	H	H
51	H	H	H	H	H	H	H	H	H	H	H	H	H	H	H	H	H	H	H	H	A	A	A	A	A	A	A	A	A	A	A	A	A	A	A	A	A	A	A	A	A	A	A	A	A	-	H	H	B
52	A	A	A	A	A	A	A	A	A	-	B	B	B	B	B	B	B	B	B	B	H	H	H	H	H	H	H	H	H	H	H	H	H	H	H	H	H	H	A	A	A	A	A	A	A	A	A	A	H
53	A	A	A	A	A	A	A	A	A	A	A	A	A	A	A	A	A	A	A	A	A	A	A	A	H	H	H	H	H	H	H	H	H	H	H	H	H	H	H	H	H	H	H	H	H	H	H	H	H
54	H	H	H	H	H	H	H	H	H	H	H	H	H	H	H	H	H	H	H	B	B	B	B	B	B	B	B	B	B	B	B	H	H	H	H	H	H	H	B	B	B	B	B	B	B	B	B	B	H
55	H	H	H	H	H	H	H	H	H	H	H	H	H	H	H	H	H	H	H	H	-	B	B	B	B	B	B	B	B	B	B	B	B	B	B	B	B	B	A	A	A	A	A	A	A	A	A	A	H
56	-	A	A	A	-	-	-	-	H	H	H	H	H	H	H	H	H	H	H	H	-	H	H	H	H	H	A	A	A	A	A	A	A	A	A	A	A	A	B	B	B	B	B	B	B	B	B	B	H
57	H	H	H	H	H	H	H	H	H	H	H	H	-	B	B	B	B	H	H	H	-	H	H	H	H	H	B	B	B	B	B	B	B	B	B	B	B	B	H	H	-	-	A	A	A	A	A	A	B
58	H	H	H	H	H	H	H	H	H	H	H	A	A	A	A	A	A	A	H	H	-	A	A	A	A	A	A	A	A	A	A	A	A	A	A	A	A	A	A	A	A	A	A	A	A	A	A	A	B
59	A	A	A	A	A	A	A	A	A	A	A	A	A	A	A	A	A	A	A	A	-	A	A	A	A	A	A	A	A	A	A	A	A	A	A	A	A	A	B	B	B	B	B	B	B	B	B	H	A
60	H	H	H	H	H	H	H	H	H	-	A	A	A	A	A	A	A	A	A	A	B	B	B	B	B	B	B	B	B	B	B	B	B	B	B	B	B	B	H	H	H	H	H	H	H	H	H	H	A
61	A	A	A	A	H	H	H	H	H	H	H	H	H	H	H	H	H	H	H	H	A	A	A	A	A	A	A	A	A	A	A	A	A	A	A	A	A	A	A	H	-	-	B	B	B	B	B	B	H
62	-	H	H	H	H	H	H	H	H	-	B	B	B	B	B	B	B	B	B	B	H	H	H	H	A	A	A	A	A	H	H	H	H	H	H	H	H	H	H	H	H	H	H	H	H	H	H	H	H
63	H	H	H	H	H	H	H	H	H	H	H	H	H	H	H	H	H	H	H	H	H	H	H	H	H	H	H	H	H	H	H	H	H	H	H	H	-	A	H	H	-	-	B	B	B	B	B	B	B
64	B	B	B	B	B	B	B	B	B	B	B	B	B	B	B	B	H	H	A	A	B	B	B	B	H	H	H	H	H	H	H	H	H	H	H	H	A	A	A	A	A	A	A	A	-	-	H	H	H
65	A	A	A	A	A	A	A	A	A	A	A	H	H	H	H	H	H	H	H	H	-	-	H	H	B	B	B	B	B	B	H	H	H	H	H	H	H	H	B	-	-	-	H	H	H	H	H	H	H
66	H	H	H	H	H	H	H	H	H	B	B	B	B	B	B	B	B	B	B	B	-	-	H	H	H	H	H	H	H	H	H	B	B	B	B	B	B	B	B	B	B	-	H	H	H	H	H	H	B
67	-	H	H	H	H	H	H	H	H	H	H	H	-	A	H	H	H	H	H	H	-	-	B	B	B	B	B	B	B	B	B	B	B	B	B	B	B	B	H	H	H	H	H	H	H	H	H	H	A
68	A	A	A	A	A	A	A	-	H	H	H	H	-	B	B	B	B	B	B	B	-	-	A	A	A	H	H	H	H	H	H	H	H	H	H	H	H	H	B	B	B	B	B	B	B	B	B	B	H
69	A	A	A	A	A	A	A	A	A	A	A	A	A	A	A	A	A	A	A	A	-	-	B	B	H	H	H	H	H	H	H	A	A	A	A	A	A	A	H	H	H	H	H	H	H	H	H	H	H
70	H	H	H	H	H	H	H	H	H	-	B	B	-	H	H	H	H	H	H	H	-	-	A	A	A	A	A	A	A	A	A	A	A	A	A	A	A	A	B	-	-	-	H	H	H	H	H	H	B
71	B	B	B	B	B	B	B	B	B	-	H	H	H	H	H	H	H	H	H	H	-	-	B	B	B	B	B	B	B	B	B	B	B	B	B	B	B	B	H	H	H	H	H	H	H	-	B	B	H
72	H	H	H	H	H	H	H	H	H	H	H	H	-	A	A	A	A	A	A	A	-	-	A	A	A	A	H	B	B	H	H	B	B	B	B	B	B	B	H	-	-	-	B	B	B	B	B	B	B
73	B	H	H	H	H	H	H	H	H	H	H	H	H	H	H	H	H	H	H	-	-	-	H	H	H	H	H	H	H	H	H	H	H	H	H	H	A	A	H	H	H	H	H	H	H	H	H	H	H
74	A	A	A	A	A	A	A	A	A	A	A	A	A	A	A	A	A	A	A	A	-	-	H	H	H	H	H	H	H	H	H	H	H	H	H	H	H	H	B	-	-	-	H	H	H	H	H	A	H
75	B	B	B	B	B	B	B	-	H	H	H	H	H	H	H	H	H	H	H	H	-	-	H	H	H	H	H	H	H	H	H	H	H	H	H	H	H	H	H	H	H	H	H	H	H	H	H	A	H
76	H	H	H	H	B	B	B	B	B	B	H	H	H	H	H	H	H	H	H	H	-	-	A	A	A	A	A	A	A	H	B	B	B	B	B	B	B	B	A	A	A	A	A	A	A	A	A	A	H
77	B	B	B	B	B	B	B	B	B	B	B	B	-	H	H	H	H	H	H	H	-	-	B	B	H	H	H	H	B	B	B	B	B	B	B	B	B	B	A	A	A	A	A	A	A	A	A	A	H
78	A	A	A	A	A	A	A	A	A	A	A	A	-	H	H	H	H	H	H	H	-	-	H	H	H	H	H	H	H	H	H	H	H	H	H	H	H	H	A	A	A	A	A	A	A	-	H	H	B
79	B	B	B	B	B	B	H	H	H	H	H	H	H	H	H	H	H	H	H	H	-	-	A	A	A	A	A	A	A	A	A	A	A	A	A	A	A	H	B	B	B	B	B	B	B	B	B	B	B
80	B	B	B	B	B	B	B	B	B	B	B	B	B	B	B	B	B	B	B	B	-	-	H	H	H	-	-	A	A	A	A	A	A	A	A	A	A	A	H	H	H	H	H	H	H	-	B	B	H
81	B	H	H	H	H	H	H	H	H	H	H	H	H	H	H	H	H	H	H	H	-	-	H	H	H	H	H	H	H	H	H	H	H	H	H	H	H	H	H	-	-	-	A	A	A	A	A	A	B
82	H	H	H	H	H	H	H	H	H	H	H	H	-	B	B	B	B	B	B	B	-	-	A	A	A	A	A	A	A	A	A	A	A	A	A	A	A	A	A	A	A	A	A	A	A	-	H	B	-
83	H	H	H	H	H	H	H	-	B	B	B	B	B	B	B	B	B	B	B	B	-	-	A	A	A	A	A	A	A	H	H	H	H	H	H	H	H	H	H	H	H	H	H	H	H	H	H	H	A
84	A	A	A	A	A	A	A	A	A	A	A	A	-	H	H	H	H	H	H	H	-	-	H	H	H	H	H	H	H	H	H	H	H	H	H	H	H	H	H	-	-	-	B	B	B	B	B	B	H
85	H	H	H	H	H	H	H	H	H	H	H	H	H	H	H	H	H	H	H	H	-	-	B	B	B	B	B	B	B	H	H	H	H	H	H	H	H	H	A	-	H	H	H	A	A	A	A	A	B
86	B	B	B	B	B	B	B	B	B	B	B	B	-	H	H	H	H	H	H	H	-	-	A	A	A	A	A	A	A	A	A	A	A	A	A	A	A	A	A	A	A	A	A	A	A	A	A	A	A
87	H	H	H	H	H	H	H	H	H	H	H	H	H	H	H	H	H	H	H	H	-	-	A	A	A	A	A	A	A	A	H	H	H	B	B	B	B	H	H	-	-	-	B	B	B	-	H	H	H
88	B	B	B	B	B	B	B	B	B	B	B	B	B	B	B	B	B	B	B	B	-	-	H	H	H	H	H	H	H	H	H	B	B	B	B	B	B	B	H	H	H	H	H	H	H	H	H	H	H
89	A	A	A	A	A	A	A	A	A	A	A	A	-	H	H	H	H	H	H	H	-	-	H	H	H	H	H	H	H	H	H	B	B	B	B	B	B	B	H	H	H	H	H	H	H	-	B	B	A
90	B	H	H	H	H	H	H	H	H	H	H	H	H	H	H	H	H	H	H	H	-	-	B	B	B	B	B	B	B	H	H	H	H	H	H	H	H	H	H	H	H	H	H	H	H	H	H	H	B
91	H	H	H	H	H	-	B	B	B	B	B	B	B	B	B	B	B	B	B	B	-	-	A	A	A	A	A	A	A	A	A	A	A	A	A	A	A	A	H	H	H	H	H	H	H	H	H	A	B
92	A	A	A	A	A	A	H	H	H	H	H	H	H	H	H	H	H	H	H	H	-	-	H	H	H	H	H	H	H	H	H	H	H	H	H	H	H	H	B	B	B	B	B	B	B	B	B	B	H
93	H	H	H	H	H	H	H	H	H	H	H	H	-	A	A	A	A	A	A	A	-	-	A	A	A	A	A	A	A	A	A	A	A	A	A	A	A	A	A	A	A	A	A	A	A	-	H	H	H
94	H	H	H	H	H	H	H	H	H	H	H	H	H	H	H	H	H	H	H	H	-	-	B	B	B	B	B	B	B	B	B	H	H	H	H	H	H	H	A	-	-	-	H	H	H	H	H	H	A
95	H	H	H	H	H	-	A	-	H	H	H	H	H	H	H	H	H	H	H	H	-	-	A	A	A	A	H	H	H	H	H	H	H	H	H	H	H	H	H	-	-	-	A	A	A	A	A	A	H
96	H	A	A	A	A	A	A	A	A	A	A	A	A	A	A	A	A	A	A	A	-	-	H	H	H	H	H	H	H	B	B	B	B	B	B	B	B	B	B	B	B	B	B	B	B	-	H	H	A
97	A	A	A	A	A	A	A	-	H	H	H	H	H	H	H	H	H	H	H	H	-	-	H	H	H	H	H	H	H	H	H	B	B	B	H	H	H	H	B	B	B	B	B	B	B	B	B	B	B
98	H	H	H	H	H	H	H	H	H	H	H	H	H	H	H	H	H	H	H	H	-	-	A	A	A	A	A	H	H	H	H	H	H	H	H	H	H	H	B	B	B	B	B	B	B	B	B	B	B
99	B	B	B	B	B	B	B	B	B	B	B	B	B	B	B	B	B	B	B	B	-	-	H	H	A	A	A	A	A	A	A	A	A	A	A	A	A	A	A	-	-	-	H	H	H	H	H	H	H
100	A	A	A	A	A	A	A	A	A	A	A	A	-	H	H	H	H	H	H	B	-	-	B	B	B	B	B	B	B	B	B	B	B	B	B	B	B	H	A	-	-	-	B	B	B	B	B	B	H
101	B	H	H	H	H	H	H	H	H	H	H	H	H	H	H	H	H	H	H	H	-	-	H	H	H	H	H	H	H	H	H	H	H	H	H	H	H	H	A	-	-	-	H	H	H	H	H	H	A
102	H	H	H	H	H	H	H	H	H	H	H	H	H	A	A	A	A	A	A	A	-	-	A	A	A	A	A	A	A	A	A	H	H	H	H	H	H	A	H	-	A	A	A	A	A	A	A	A	H
103	H	H	H	H	H	H	H	H	H	H	H	H	H	H	H	H	H	H	H	H	-	-	A	A	A	A	A	A	A	A	A	A	A	A	A	A	A	A	A	-	-	-	H	H	H	H	H	H	H
104	H	H	H	H	H	H	H	H	H	-	B	B	-	H	H	H	H	H	H	H	-	-	A	A	A	A	A	A	A	A	A	A	A	A	A	A	A	A	B	-	-	-	H	H	H	H	H	H	A
105	A	A	A	A	A	A	A	-	H	H	H	H	-	B	B	B	B	B	B	B	-	-	H	H	H	-	B	B	B	B	B	B	B	H	H	H	H	H	H	H	H	H	H	H	H	H	H	A	H
106	H	H	H	H	H	H	H	H	H	H	H	H	-	A	A	A	A	A	A	A	-	-	H	H	H	H	H	H	H	H	H	H	H	H	H	H	H	H	A	-	-	-	H	H	H	H	B	B	H
107	A	A	A	A	A	A	A	A	A	A	A	A	-	H	H	H	H	H	H	H	-	-	B	B	B	B	B	B	B	B	B	B	B	B	B	B	B	B	H	H	H	H	H	H	H	H	H	H	H
108	H	H	H	H	H	H	H	H	H	H	H	B	B	B	B	B	B	B	B	B	-	-	H	H	A	A	A	A	A	H	H	H	H	H	H	H	H	H	H	H	H	H	H	H	H	H	H	H	H
109	A	A	A	A	A	A	A	A	A	A	A	A	A	A	A	A	-	-	H	H	-	-	H	H	H	H	H	H	H	H	H	H	H	H	H	H	H	H	H	-	-	-	A	A	A	A	A	A	H
110	H	B	B	B	B	B	B	B	B	B	B	B	B	B	B	B	B	B	B	B	-	-	B	B	B	B	B	B	B	H	H	H	H	A	A	A	A	A	A	A	A	A	A	A	A	A	A	-	H
111	B	B	B	B	B	B	B	B	B	B	B	B	B	B	B	B	-	-	H	H	-	-	A	A	A	A	A	A	A	A	A	A	A	H	H	H	H	H	H	-	-	-	A	A	A	A	A	A	A
112	A	A	A	A	A	A	A	A	A	A	A	A	A	A	A	A	A	A	A	A	-	-	H	H	H	H	H	H	H	H	H	B	B	B	B	B	B	B	A	-	H	H	H	H	H	H	H	H	H
113	A	A	A	A	A	A	A	A	A	A	A	A	A	A	A	A	A	A	A	A	-	-	H	H	A	A	A	A	A	A	A	A	A	A	A	A	A	A	B	B	B	B	B	B	B	B	B	B	H
114	H	H	H	H	H	H	H	H	H	H	H	H	H	H	H	H	H	H	H	H	-	-	H	H	B	B	B	B	B	B	B	B	B	H	H	H	H	H	A	-	-	-	H	-	-	-	A	A	B
115	H	H	H	H	H	H	H	H	H	H	H	H	-	A	A	A	A	A	A	A	-	-	A	A	A	A	A	A	A	A	A	A	A	A	A	A	A	A	H	H	H	H	H	-	A	A	A	A	A
116	B	B	B	B	B	B	B	B	B	B	B	B	B	B	B	B	-	-	H	H	-	-	B	B	B	B	B	B	B	B	B	B	B	B	B	B	B	B	H	H	H	H	H	H	H	H	H	H	H
117	H	H	H	H	H	H	H	H	H	H	H	H	H	H	H	H	H	H	H	H	-	-	H	H	H	H	H	H	H	H	H	H	H	H	H	H	A	A	B	B	B	B	B	B	B	B	B	B	B
118	H	H	H	H	H	H	H	H	H	H	H	H	H	H	H	B	-	-	H	H	-	-	H	H	H	H	H	H	H	H	H	B	B	B	B	B	B	B	A	A	A	A	A	A	A	A	A	A	A
119	B	B	B	B	B	B	B	B	B	B	B	B	-	H	H	H	H	H	H	H	-	-	B	B	B	B	B	B	B	B	B	H	H	H	H	H	H	H	B	B	B	B	B	B	B	B	B	B	H
120	H	H	H	H	H	H	H	H	H	H	H	H	H	H	H	H	H	H	H	H	-	-	B	B	B	B	B	B	B	B	B	B	B	B	B	B	B	B	A	A	A	A	A	A	A	A	A	A	A
121	H	-	B	B	B	B	B	B	B	B	B	B	B	B	B	B	B	B	B	B	-	-	H	H	A	A	A	H	H	H	H	H	H	H	H	H	H	H	A	-	-	-	H	H	H	H	H	H	H
122	H	H	H	H	H	H	H	H	H	H	H	H	-	B	B	B	B	B	B	B	-	-	A	A	A	A	A	A	A	A	A	A	A	A	A	A	A	A	H	H	H	H	H	-	A	A	A	A	H
123	H	H	H	H	H	H	H	H	H	H	H	H	H	H	H	H	H	H	H	H	-	-	H	H	H	H	H	H	H	H	H	H	H	H	H	H	H	H	B	-	-	-	H	H	H	-	A	A	H
124	H	H	H	H	H	H	H	H	H	H	H	H	H	H	H	H	H	H	H	H	-	-	H	H	H	H	H	H	B	B	B	B	B	B	B	B	B	B	H	H	H	H	H	H	H	-	B	B	B
125	H	H	H	H	H	H	H	-	A	A	A	A	A	A	A	A	A	A	A	H	-	-	H	H	H	H	H	H	H	H	H	H	H	H	H	H	H	B	H	H	H	H	H	H	H	H	H	H	H
126	A	A	A	A	A	A	A	A	A	A	A	A	A	A	A	A	A	A	A	A	-	-	A	A	A	A	A	A	-	H	H	H	H	H	H	H	H	H	H	H	H	H	H	H	H	-	B	B	H
127	B	B	B	B	B	B	B	B	B	B	B	B	B	B	B	B	B	B	H	H	H	H	H	H	H	H	H	H	H	H	H	H	H	H	H	H	H	H	B	B	B	B	B	B	B	B	B	B	A
128	H	H	H	H	H	H	H	H	H	H	H	H	H	H	H	H	H	H	H	H	H	H	H	H	H	H	H	H	H	H	H	B	B	B	B	B	B	B	A	A	A	A	A	A	A	A	A	A	A
129	B	B	B	B	B	B	B	B	B	B	B	B	-	H	H	H	H	A	A	A	A	A	A	A	A	A	A	A	A	H	H	B	B	B	B	B	B	B	B	B	B	B	B	B	B	B	B	B	B
130	H	H	H	H	B	B	B	B	B	B	B	B	B	B	B	B	B	B	B	B	-	-	H	H	A	A	A	A	A	A	A	A	A	A	A	A	A	A	A	-	-	-	H	H	H	H	H	H	H
131	A	A	A	A	A	A	A	A	A	-	H	H	H	H	H	B	B	B	B	B	-	-	H	H	H	H	H	H	H	H	H	H	H	H	H	H	H	H	B	B	B	B	B	B	B	B	B	B	-
132	H	H	H	H	H	H	H	H	H	H	H	H	-	B	B	B	-	-	H	H	-	-	B	B	B	B	B	B	B	B	B	B	B	B	B	B	H	H	H	H	H	H	H	H	H	H	H	H	B
133	A	A	A	A	A	A	A	A	A	A	A	A	A	A	A	A	A	A	A	A	-	-	B	B	B	B	B	B	B	H	H	H	H	H	H	H	H	H	H	H	H	H	H	H	H	-	B	B	B
134	A	A	A	A	A	A	-	-	H	H	H	H	H	H	H	H	H	H	H	H	-	-	H	H	H	H	H	H	H	H	H	H	H	H	H	H	H	H	H	-	-	-	A	A	A	A	A	A	A
135	B	B	B	B	B	B	B	B	B	B	B	B	B	B	B	B	-	H	H	-	H	H	H	H	A	A	A	A	A	A	H	H	H	H	H	H	H	H	B	H	H	H	H	-	-	-	-	A	H
136	H	H	H	H	H	H	H	H	H	-	B	B	B	B	B	B	B	B	B	H	B	B	B	B	B	B	B	B	B	B	B	B	B	B	B	B	H	H	H	H	H	H	H	H	H	H	H	H	B
137	H	H	H	H	H	H	H	H	H	H	H	H	H	H	H	H	H	H	H	H	-	-	A	A	A	A	A	A	A	A	A	A	A	A	A	A	A	A	B	B	B	B	B	B	B	B	B	B	H
138	A	A	A	A	A	A	A	A	A	A	A	A	-	H	H	H	H	H	H	-	H	H	H	H	B	B	B	B	B	B	B	B	B	B	B	B	B	B	H	H	H	H	H	H	H	H	H	H	H
139	H	H	H	H	H	H	H	H	H	H	H	H	H	H	H	H	H	H	H	H	-	-	A	A	A	A	A	A	A	A	A	A	A	A	A	A	A	A	A	A	A	A	A	A	A	A	A	A	B
140	A	A	A	A	A	H	H	H	H	H	H	H	H	H	H	H	H	H	H	H	-	-	H	H	H	H	H	H	H	H	H	H	B	B	B	B	B	B	H	H	H	H	H	H	H	H	H	H	B
141	A	A	A	A	A	A	A	A	A	A	A	A	-	H	H	H	H	H	H	H	A	H	H	H	H	H	H	H	H	H	H	H	H	H	H	H	H	H	H	H	H	H	H	H	H	H	H	H	A
142	B	B	H	H	H	H	H	H	H	H	H	H	H	H	H	H	H	H	H	H	H	H	H	H	H	H	H	H	H	H	H	H	H	A	A	A	A	A	B	B	B	B	B	-	H	H	H	H	B
143	A	A	A	A	A	A	A	-	B	B	B	B	B	B	B	B	B	B	B	B	-	-	H	H	H	H	A	A	A	A	A	A	A	A	A	A	A	A	H	-	-	-	A	A	A	-	H	H	B
144	B	H	H	H	H	H	H	H	H	-	A	A	A	A	A	A	A	A	A	A	-	-	A	A	A	A	A	H	H	H	H	H	H	H	H	H	H	H	B	B	B	B	B	-	H	H	H	H	H
145	H	H	H	H	H	H	H	H	H	H	H	H	H	H	H	H	H	H	H	H	-	-	H	H	H	H	H	H	H	H	H	H	H	H	H	H	H	H	H	H	H	H	H	H	H	H	H	H	H
146	B	H	H	A	A	A	A	A	A	A	A	A	A	A	A	A	A	A	A	A	-	-	H	H	B	B	B	B	B	B	B	B	B	B	B	B	B	B	A	A	A	A	A	A	A	A	A	A	B
147	H	H	H	H	H	H	H	H	H	H	H	H	H	H	H	H	H	H	H	H	-	-	H	H	H	H	H	H	H	H	H	H	H	H	H	H	H	H	A	-	-	-	H	H	H	H	H	H	H
148	H	H	H	H	H	H	H	A	A	A	A	A	A	A	A	A	A	A	A	A	A	A	A	A	A	A	A	A	A	A	A	A	A	H	H	H	H	H	H	H	H	H	H	H	H	B	B	B	A
149	H	H	H	H	H	H	H	H	H	H	H	H	H	H	H	H	H	H	H	-	A	A	A	A	A	A	A	H	H	B	B	B	B	B	B	B	B	B	B	B	B	B	B	B	B	B	B	B	B
150	H	H	H	H	H	H	H	H	H	H	H	H	H	H	H	H	H	H	H	-	B	B	B	B	-	-	H	H	H	H	H	H	H	H	H	H	H	H	H	H	-	B	B	B	B	B	B	B	H
151	B	B	H	H	H	B	B	B	B	-	H	H	H	H	H	H	H	H	H	H	B	B	B	B	B	B	B	B	H	H	H	A	A	A	A	A	A	A	H	H	H	H	H	H	H	H	H	H	H
152	A	A	A	A	A	A	A	A	A	A	A	A	A	A	A	A	A	A	A	A	A	A	A	A	A	A	A	A	A	A	A	A	A	A	A	A	A	A	H	H	H	H	H	H	H	H	H	H	B
153	H	H	H	H	H	H	H	H	H	H	H	H	-	A	A	A	A	A	A	A	-	-	B	B	B	B	B	H	H	H	H	H	H	H	H	H	H	H	B	B	B	B	B	B	B	B	B	B	B
154	A	A	A	A	A	A	A	A	A	A	A	A	A	A	A	A	A	A	A	A	-	-	H	H	B	B	H	H	H	H	H	H	H	H	H	H	H	H	H	H	H	H	H	H	H	H	H	H	H
155	H	H	H	H	H	H	H	H	H	H	H	A	A	A	A	A	A	A	A	A	-	-	H	H	H	H	H	H	H	A	A	H	H	H	H	H	H	H	A	A	A	A	A	A	A	A	A	A	H
156	H	H	H	H	H	H	H	H	H	H	H	H	H	H	H	H	H	H	H	H	A	A	A	A	A	A	A	A	A	A	A	A	A	A	A	A	A	A	H	H	H	H	H	H	H	H	H	A	H
157	A	A	A	A	A	A	A	A	A	A	A	A	A	A	A	A	A	A	A	A	-	-	A	A	A	A	A	A	A	A	A	A	A	A	A	A	A	A	A	A	A	A	A	A	A	A	A	A	H
158	H	H	H	H	H	H	-	-	B	B	B	B	-	H	H	H	H	H	H	H	-	-	H	H	H	H	H	H	H	A	A	A	A	A	A	A	A	A	H	H	H	H	H	H	H	-	B	B	B
159	B	B	B	B	B	B	B	B	B	B	B	B	B	B	B	B	B	B	B	B	-	-	H	H	H	H	H	H	H	H	H	A	A	H	H	H	H	A	H	-	-	-	B	B	B	-	H	H	H
160	A	A	A	A	A	A	A	A	A	A	A	A	-	H	H	H	H	H	H	H	-	-	A	A	A	A	A	H	H	H	H	H	H	H	H	H	H	H	H	H	H	H	H	H	H	H	H	H	A
161	B	B	B	B	B	B	B	B	B	B	B	B	B	B	B	B	B	B	B	B	-	-	H	H	H	H	H	H	H	H	H	H	H	H	H	H	H	H	B	-	-	-	H	H	H	H	H	H	H
162	H	H	H	H	H	H	H	H	H	H	H	H	H	H	H	H	H	H	H	-	-	-	H	H	H	H	H	H	A	A	A	A	A	A	A	A	A	A	B	B	B	B	B	B	B	B	B	B	A
163	A	A	H	H	H	H	H	H	H	H	H	H	H	H	H	H	-	-	A	A	-	-	H	H	H	H	H	H	H	H	H	H	H	H	H	H	H	H	H	-	-	-	A	A	A	A	A	H	-
164	B	B	B	B	B	B	B	B	B	B	B	B	B	B	B	B	B	B	B	B	A	A	A	A	H	H	H	H	H	H	H	H	H	H	H	H	H	H	B	B	B	B	B	B	B	B	B	B	H
165	A	A	A	A	H	H	H	H	H	H	H	H	-	B	B	B	B	B	B	B	-	-	H	H	H	H	H	H	H	H	H	H	H	H	H	H	H	H	H	-	-	-	H	H	H	H	H	H	H
166	H	H	H	H	H	H	H	H	H	H	H	H	H	H	H	H	H	H	H	H	H	H	H	H	H	H	H	H	H	H	H	H	H	H	H	H	A	A	A	A	A	A	A	A	A	A	A	A	H
167	B	B	B	B	B	B	B	B	B	B	B	B	B	B	B	B	B	B	H	H	H	H	H	H	H	H	H	H	H	H	H	H	H	H	H	H	H	H	B	B	B	B	B	B	B	B	B	B	H
168	B	B	B	B	B	B	B	B	B	B	B	B	B	B	B	B	B	B	B	B	-	-	H	H	B	B	B	B	B	B	B	H	H	A	A	A	A	H	H	H	H	H	H	-	A	A	A	A	H
169	B	B	B	B	B	B	B	B	B	B	B	B	-	A	A	A	A	A	A	A	-	-	B	B	H	H	H	H	H	H	H	H	H	H	H	H	H	H	H	H	H	H	H	H	H	H	H	H	H
170	A	A	A	A	A	A	A	-	H	H	H	H	H	H	H	H	H	H	H	H	-	-	A	A	A	A	A	A	A	A	A	A	A	A	A	A	A	A	B	B	B	B	B	-	H	H	H	H	A
171	H	H	H	H	H	H	H	H	H	H	H	H	-	A	A	A	A	A	A	A	-	-	A	A	A	A	A	A	A	H	H	H	H	H	H	H	H	H	A	A	A	A	A	A	A	A	A	A	H
172	H	H	A	A	A	A	A	A	A	A	A	A	A	A	A	A	A	A	A	A	-	-	H	H	H	H	H	H	H	H	H	H	H	H	H	H	H	H	H	-	-	-	A	A	A	A	A	A	A
173	H	H	H	H	H	H	H	H	H	H	H	H	H	H	H	H	H	H	H	-	-	-	H	H	H	H	H	H	H	H	H	H	H	H	H	A	A	H	B	B	B	B	B	B	B	B	B	B	B
174	B	B	B	B	B	B	B	B	B	B	B	B	B	B	B	B	B	B	B	-	-	-	A	A	A	A	A	A	A	A	A	A	A	A	A	A	A	A	H	H	H	H	H	H	H	H	H	A	A
175	B	B	B	B	B	B	B	B	B	B	B	B	B	B	B	B	B	B	B	B	-	-	H	H	H	H	H	H	H	H	H	H	H	H	H	H	H	H	B	B	B	B	B	B	B	B	B	H	H
176	B	B	B	B	B	B	B	B	B	B	B	B	B	B	B	B	B	B	B	B	H	H	H	H	H	H	H	H	A	A	A	A	A	A	A	A	A	A	A	A	A	A	A	A	A	A	A	A	B
177	H	H	H	H	H	H	H	H	H	H	H	H	-	B	B	B	B	B	H	H	A	A	A	A	A	A	A	A	A	A	A	H	H	H	H	H	H	H	A	H	H	H	H	H	H	H	-	A	A
178	B	B	B	B	B	B	B	B	B	B	B	B	-	H	H	H	H	H	H	H	-	-	H	H	H	H	B	B	B	B	B	B	B	B	B	B	B	B	H	H	H	H	H	H	H	H	H	H	H
179	H	H	H	H	H	H	H	H	H	H	H	H	H	H	H	H	H	H	H	H	-	-	H	H	H	H	H	H	H	-	A	A	A	A	A	A	A	A	A	A	A	A	A	A	A	A	A	A	H
180	H	H	H	H	H	H	H	H	H	H	H	H	-	A	A	A	A	A	A	A	-	-	H	H	H	H	H	H	H	H	H	H	H	H	H	H	H	H	A	-	-	-	H	H	H	H	H	H	B
181	A	A	A	A	A	A	A	A	A	A	A	A	A	A	A	A	A	A	A	A	A	A	A	A	A	A	A	A	A	A	A	A	A	A	A	A	A	A	A	A	A	A	A	A	A	A	H	H	B
182	H	H	H	H	H	H	H	-	A	A	A	A	-	H	H	H	H	H	H	H	-	-	H	H	H	H	B	B	B	B	B	B	B	B	B	B	B	B	A	-	-	-	H	H	H	H	H	H	B
183	B	B	B	B	B	B	B	B	B	B	B	B	-	H	H	H	H	H	H	H	-	-	H	H	H	H	H	H	H	H	H	H	H	H	H	H	H	H	A	-	-	-	H	-	B	B	B	B	B
184	B	B	B	B	B	B	B	B	B	B	B	B	-	H	H	H	H	H	H	H	-	-	B	B	H	A	A	A	A	A	A	A	A	A	A	A	A	A	H	H	H	H	H	H	H	H	H	H	B
185	H	H	H	H	H	H	H	H	H	H	H	H	H	H	H	H	H	H	A	A	A	H	H	H	H	H	H	H	H	H	H	H	H	H	H	H	H	H	A	A	A	A	A	A	A	H	H	H	A
186	H	H	H	H	H	H	H	-	B	B	B	B	-	H	H	H	-	-	A	A	-	-	H	H	H	-	A	A	A	A	A	H	H	H	H	H	H	H	H	H	H	H	H	H	H	-	B	B	H
187	H	H	H	H	H	H	H	H	H	H	H	B	B	B	B	B	-	-	H	H	-	-	A	A	A	A	H	H	H	H	H	H	H	H	H	H	H	H	H	H	H	H	H	H	H	H	H	H	H
188	A	A	A	A	A	A	A	A	A	A	A	A	-	H	H	H	B	B	B	B	A	A	A	A	A	A	A	A	A	A	A	A	A	A	A	A	A	A	H	H	H	H	H	H	H	H	H	H	A
189	H	H	H	H	H	H	H	H	H	H	H	H	H	H	H	H	H	H	H	H	-	-	H	H	H	H	H	H	H	H	H	H	H	H	H	H	H	H	H	H	H	H	H	H	H	H	H	B	H
190	A	A	A	A	A	-	-	-	-	-	H	H	H	H	H	H	H	H	H	H	-	-	-	-	A	A	A	A	A	H	H	H	H	H	H	H	H	H	H	H	H	H	H	H	H	H	H	H	B
191	A	A	A	A	A	A	A	A	A	A	A	A	-	H	H	H	-	-	B	B	-	-	H	H	H	H	H	H	H	H	H	H	H	H	H	H	H	B	A	A	A	A	A	A	A	A	A	A	B
192	H	H	H	H	H	H	H	H	H	H	H	H	-	B	B	B	B	B	B	B	-	-	B	B	B	B	B	B	B	B	B	B	B	B	B	B	B	B	A	A	A	A	A	A	A	A	A	A	H
193	H	H	H	H	H	H	H	H	H	H	H	H	H	H	H	H	H	H	B	B	-	-	H	H	A	A	A	A	A	A	A	A	A	A	A	A	A	A	A	A	A	A	A	A	A	A	A	A	H
194	H	H	H	H	H	H	H	H	H	H	H	H	-	B	B	B	B	B	B	B	-	-	B	B	B	B	H	H	H	A	A	A	A	A	A	A	A	A	B	B	B	B	B	B	B	B	B	B	A
195	A	H	H	H	H	H	H	H	H	H	H	H	H	H	H	H	H	H	H	H	-	-	H	H	H	H	H	H	H	A	A	A	A	A	A	A	A	A	H	H	H	H	H	H	H	H	H	H	H
196	H	H	H	H	H	H	H	H	H	-	A	A	A	A	A	A	A	A	A	A	-	-	B	B	H	H	H	H	H	H	H	H	H	H	H	H	H	H	A	A	A	A	A	A	-	-	H	H	A
197	H	H	H	H	H	H	H	A	A	A	A	A	-	H	H	H	H	H	H	H	-	-	A	A	A	A	A	A	A	A	A	H	H	H	H	H	H	H	A	A	A	A	A	A	A	A	A	A	A
198	H	H	H	H	H	H	H	H	A	A	A	A	A	A	H	H	H	H	H	H	-	-	A	A	H	H	H	H	H	H	H	H	H	H	H	H	A	A	A	A	A	A	A	A	-	-	H	H	B
199	A	A	A	A	A	A	A	A	A	A	A	A	A	A	A	A	A	A	A	A	-	-	B	B	B	B	B	B	B	H	H	H	H	H	H	H	H	H	H	H	H	-	A	A	A	A	A	A	B
200	B	B	B	B	B	B	B	B	B	B	B	B	-	H	H	H	H	H	H	H	-	-	B	B	B	B	B	B	B	B	B	B	B	H	H	H	H	H	A	A	A	A	A	A	A	A	A	A	B
201	H	H	H	H	H	H	H	H	H	H	H	H	H	H	H	H	H	H	H	H	-	-	H	H	H	H	H	H	H	H	H	H	H	H	H	H	H	H	H	H	H	H	H	H	-	-	B	B	A
202	B	B	B	B	B	B	B	B	B	B	B	H	H	H	H	H	H	H	H	H	-	-	B	B	B	B	B	B	B	B	B	B	B	B	B	B	H	H	B	B	B	B	B	B	B	B	B	B	H
203	H	H	H	H	H	H	H	H	H	H	H	H	-	A	A	A	A	A	A	A	-	-	A	A	A	A	H	H	B	B	B	B	B	B	B	B	B	B	A	A	A	A	A	A	A	A	A	A	B
204	A	H	H	H	H	H	H	H	H	H	H	H	-	B	B	B	B	B	B	B	-	-	H	H	H	H	H	H	H	H	H	H	H	H	H	H	H	H	B	-	H	H	H	H	H	H	H	H	H
205	H	H	H	H	H	H	H	H	H	H	H	H	-	A	A	A	A	A	A	A	-	-	H	H	H	H	H	H	H	H	H	H	H	H	H	H	H	A	-	-	A	A	A	A	A	A	A	A	H
206	A	A	A	A	A	A	A	A	A	A	A	A	-	H	H	H	H	H	H	H	-	-	A	A	A	A	A	A	A	A	A	A	A	A	A	A	A	A	A	A	A	A	A	A	A	A	A	A	B
207	A	A	A	A	A	A	A	A	A	A	A	A	-	H	H	H	H	H	H	H	-	-	H	H	A	A	A	A	A	A	A	A	A	A	A	A	A	A	H	H	H	H	H	H	H	H	H	H	B
208	B	B	B	B	B	B	B	B	B	B	B	B	B	B	B	B	B	B	H	H	-	-	H	H	H	H	H	H	H	H	H	H	H	H	H	H	H	H	H	H	H	H	H	H	H	H	H	H	H
209	B	B	B	B	B	B	B	B	B	B	B	B	B	B	B	B	B	B	B	B	-	-	H	H	H	H	H	H	H	H	H	H	H	H	H	H	H	H	A	A	A	A	A	A	A	A	A	A	H
210	A	H	H	H	H	H	H	H	H	H	H	H	H	H	H	H	H	H	H	H	-	-	H	H	H	H	H	H	H	H	H	H	H	H	H	H	H	B	B	B	B	-	H	B	B	B	B	B	H
211	A	A	A	A	A	A	A	A	A	A	A	A	-	H	H	H	H	H	H	H	-	-	H	H	H	H	H	H	H	B	B	B	B	B	B	B	B	B	H	H	H	H	H	H	H	H	H	B	H
212	H	H	H	H	H	H	H	H	H	H	H	H	H	H	H	H	H	H	H	H	-	-	H	H	H	-	A	A	A	A	A	A	A	A	A	A	A	A	A	-	H	-	B	B	B	B	B	B	-
213	B	B	B	B	B	B	H	H	H	H	H	H	H	H	H	H	H	A	A	A	-	-	B	B	H	H	H	H	H	H	H	H	H	H	H	H	H	H	H	-	A	A	A	A	A	A	A	A	A
214	A	A	A	A	A	A	A	A	A	A	A	A	A	A	A	A	A	A	A	A	-	-	H	H	H	H	H	H	H	H	H	H	H	H	H	H	H	H	B	B	B	B	B	B	B	B	B	B	H
215	A	A	A	A	A	A	A	A	A	A	A	A	-	H	H	H	B	B	B	B	-	-	H	H	H	H	H	H	H	H	H	H	H	H	H	H	H	A	-	-	H	-	A	A	A	A	A	A	H
216	A	A	A	A	A	A	A	A	A	A	A	A	A	A	A	A	A	A	A	A	-	-	H	H	H	H	H	H	A	A	A	A	A	A	A	A	H	H	H	-	A	A	A	A	A	A	A	A	A
217	H	H	H	H	H	H	H	H	H	H	H	H	H	H	H	H	H	H	H	H	-	-	H	H	H	H	H	H	H	H	H	H	H	H	H	H	H	H	H	H	H	H	H	H	H	H	H	H	H
218	A	A	A	A	A	A	A	A	A	A	A	A	A	A	A	A	A	A	A	A	-	-	B	B	B	B	B	B	B	B	B	B	B	B	B	B	B	B	H	-	B	B	B	H	H	H	H	H	H
219	H	H	H	H	H	H	H	H	H	-	B	B	B	B	B	B	B	B	B	B	-	-	B	B	B	B	B	B	B	B	B	B	B	B	B	B	B	B	B	B	B	B	B	B	B	B	B	B	H
220	H	H	H	H	H	H	H	H	H	H	H	H	H	H	H	H	H	H	H	H	-	-	H	H	H	H	H	H	H	H	H	H	H	H	H	H	H	H	H	-	B	B	B	B	B	B	B	B	A
221	H	H	H	H	H	H	H	H	H	H	H	H	H	H	H	H	H	H	H	H	-	-	B	B	B	B	B	B	-	H	H	H	H	H	H	H	H	H	-	-	H	H	H	H	H	H	H	H	H
222	H	H	H	H	H	-	B	B	B	B	B	B	B	B	B	B	B	B	B	B	-	-	B	B	B	B	B	B	H	H	H	H	H	H	H	H	H	H	H	-	A	A	A	A	-	-	H	H	H
223	B	B	B	B	B	B	B	B	B	B	B	B	B	B	B	B	B	B	B	B	-	-	B	B	H	H	H	H	H	H	H	H	H	H	H	H	H	H	H	-	A	A	A	A	A	A	A	A	H
224	B	B	B	B	B	B	B	B	B	B	B	B	-	A	A	A	A	A	A	A	-	-	-	-	H	H	H	H	H	H	H	H	H	H	H	H	H	H	H	H	H	H	H	H	H	H	H	B	B
225	H	H	H	H	H	H	H	H	H	H	H	H	-	B	B	B	B	B	B	B	-	-	H	H	A	A	A	A	A	A	H	H	H	H	H	H	H	B	H	-	B	B	B	B	B	B	B	B	H
226	A	H	H	H	H	H	H	H	H	H	H	H	H	H	H	H	H	H	H	H	-	-	H	H	B	B	B	B	B	B	B	B	B	B	B	B	B	H	A	-	A	A	A	A	A	A	A	A	H
227	A	A	A	A	A	H	H	B	B	B	B	B	B	B	B	B	B	B	B	H	-	-	A	A	A	A	A	A	A	A	A	H	H	H	H	H	H	H	H	H	H	H	H	H	H	H	H	H	A
228	H	H	H	H	H	H	H	H	H	H	H	H	H	H	H	H	H	H	H	H	-	-	H	H	H	H	H	H	H	B	B	B	B	B	B	B	B	H	B	B	B	B	B	B	B	B	B	H	H
229	H	H	H	H	H	H	H	H	H	H	H	H	-	B	B	B	B	B	B	H	-	-	B	B	B	B	B	B	B	B	B	B	B	B	H	H	H	H	H	-	B	B	B	B	B	B	B	B	A
230	H	B	B	B	B	B	B	B	B	B	B	B	B	B	B	B	B	B	B	-	-	-	A	A	A	-	H	H	H	H	H	B	B	B	B	B	B	B	H	-	A	A	A	A	A	A	A	A	H
231	H	H	H	H	H	H	H	H	H	H	H	H	H	H	H	H	H	H	H	H	-	-	H	H	H	H	H	H	H	H	H	H	H	H	H	H	H	H	H	H	H	H	H	H	H	H	H	H	H
232	B	B	B	B	B	B	B	B	B	B	B	B	B	B	B	B	B	B	B	B	-	-	B	B	B	B	B	B	B	B	B	B	B	B	B	B	B	B	A	-	H	H	H	H	H	H	H	H	B
233	H	H	H	H	H	-	A	A	A	A	A	A	A	A	A	A	A	A	A	-	-	-	A	A	A	A	A	A	A	A	A	A	A	A	A	A	A	A	H	H	H	H	H	H	H	H	H	H	A
234	H	H	H	H	H	H	H	H	H	-	-	B	-	H	H	H	H	H	H	H	-	-	A	A	A	A	A	A	A	A	A	A	A	A	A	A	H	H	-	-	H	H	H	H	-	-	A	A	A
235	B	B	B	B	B	B	B	H	H	H	H	H	H	H	H	H	H	H	H	H	-	-	H	H	H	H	A	A	A	A	A	A	A	A	A	A	A	A	B	B	B	B	B	B	B	B	B	B	H
236	H	H	H	H	H	H	H	H	H	H	H	H	H	H	H	H	H	H	H	H	-	-	H	H	H	H	H	H	H	H	H	H	H	H	H	H	H	H	B	B	B	B	B	B	B	B	B	B	B
237	B	B	B	B	B	B	B	B	B	B	B	B	B	B	B	B	B	B	B	B	-	-	H	H	A	A	A	A	A	A	A	A	A	A	A	A	A	A	A	-	H	H	H	H	H	H	H	H	H
238	-	B	B	B	B	B	B	B	B	B	B	B	B	B	B	B	B	B	B	-	-	-	A	A	H	H	B	B	B	B	B	B	B	B	B	B	B	B	H	H	H	H	H	H	H	H	H	H	H
239	H	B	B	B	B	B	B	B	B	B	B	B	B	B	B	B	B	B	B	B	-	-	H	H	H	H	H	B	B	B	B	B	B	B	H	H	H	H	H	H	H	H	H	H	H	H	H	A	B
240	H	H	H	H	H	H	H	H	H	H	H	H	-	A	A	A	A	A	A	A	-	-	H	H	H	H	H	H	H	H	H	H	H	H	H	H	H	H	H	H	H	H	H	H	-	-	A	A	A
241	A	A	A	A	A	A	A	A	A	A	A	A	A	A	A	A	A	A	A	A	-	-	A	A	A	-	H	H	H	H	H	H	H	H	H	H	H	H	H	H	H	H	H	H	H	H	H	H	H
242	H	H	H	H	H	H	H	H	H	H	H	H	H	H	H	H	A	A	A	A	-	-	A	A	A	A	A	A	A	A	A	A	A	A	A	A	H	H	B	B	B	-	-	H	H	H	H	H	H
243	B	B	B	B	B	B	B	B	B	B	B	H	H	H	H	H	H	H	H	H	-	-	H	H	H	H	H	H	H	H	H	H	H	H	H	H	H	H	A	A	A	A	A	A	A	A	A	A	B
244	H	H	H	H	H	H	H	H	H	H	H	H	H	H	H	H	H	H	H	H	-	-	A	A	A	A	A	A	A	A	A	A	A	A	A	A	A	A	A	A	A	A	A	A	A	A	A	A	H
245	H	H	H	H	H	H	H	H	H	H	H	H	-	B	B	B	B	B	B	H	-	-	B	B	B	B	B	B	B	B	H	H	H	H	H	H	H	H	B	-	H	H	H	H	H	H	H	A	A
246	H	H	H	H	H	H	H	H	H	H	H	H	H	H	H	H	H	H	H	H	-	-	B	B	B	B	B	B	B	B	B	B	B	B	B	B	B	B	A	A	A	A	A	A	-	-	H	H	H
247	A	A	A	A	A	A	A	A	A	A	A	A	-	H	H	H	H	H	H	H	-	-	H	H	H	H	B	B	B	B	B	B	B	B	B	B	B	B	H	H	H	H	H	H	H	H	H	H	H
248	B	B	B	B	B	B	B	B	B	B	B	B	B	B	B	B	B	B	B	B	-	-	H	B	B	B	B	B	B	B	B	B	B	B	B	B	B	B	H	H	H	H	H	H	H	H	H	A	H
249	H	H	H	H	H	H	H	H	H	H	H	H	H	H	H	H	H	H	H	H	-	-	A	A	A	A	A	A	A	H	H	H	H	H	H	H	H	H	H	H	H	H	H	H	-	-	A	A	A
250	B	B	B	B	B	B	B	B	B	B	B	B	-	A	A	A	A	A	A	A	-	-	H	H	A	H	H	H	H	H	H	H	H	H	H	H	H	H	H	H	H	H	H	H	H	H	H	H	H
251	B	B	B	B	B	B	B	B	B	B	B	B	B	B	B	B	B	B	B	H	-	-	H	H	H	H	H	H	H	H	H	H	H	H	H	H	H	H	H	H	H	H	H	H	H	H	H	H	H
252	H	H	H	H	H	H	H	H	H	H	H	H	H	H	H	H	H	H	H	H	-	-	H	H	H	H	H	B	B	B	B	B	B	B	B	B	B	H	-	-	A	A	A	A	A	A	A	A	A
253	H	H	H	H	H	H	H	H	H	H	H	H	H	H	H	H	B	B	B	B	-	-	H	H	H	H	H	H	H	B	B	B	B	B	B	B	B	H	A	-	H	H	H	H	H	H	H	H	B
254	A	A	A	A	A	A	A	A	A	A	A	A	-	H	H	H	H	H	H	H	-	-	A	A	A	A	A	A	A	A	A	A	A	A	A	A	A	A	A	A	A	A	A	A	A	A	A	A	H
255	-	H	H	H	H	H	H	H	H	H	H	H	H	H	H	H	H	H	H	-	-	-	B	B	B	B	B	B	B	B	-	H	H	H	H	H	H	H	H	H	H	H	H	H	H	H	H	H	B
256	A	A	A	A	A	A	A	A	A	A	A	H	-	A	A	A	A	A	A	A	H	H	H	H	H	H	A	A	A	A	A	A	A	A	A	A	A	A	B	B	B	B	B	B	B	B	B	A	B
257	H	H	H	H	H	H	H	H	H	H	H	H	H	H	H	H	H	H	H	H	H	B	B	B	B	B	B	B	B	B	B	B	B	B	B	B	B	B	B	B	B	B	B	B	-	-	H	B	-
258	H	H	H	H	H	H	H	H	H	H	H	-	-	B	B	B	B	B	B	-	H	H	H	H	H	H	H	H	H	H	A	A	A	A	A	A	A	A	B	-	H	H	H	H	H	H	H	A	-
259	H	H	H	H	H	H	H	H	H	H	H	H	-	A	A	A	A	A	A	A	H	H	H	H	H	H	H	H	H	H	H	H	H	H	H	H	H	H	B	B	B	B	B	B	-	-	H	H	H
260	A	A	A	A	A	A	A	A	A	A	A	A	-	B	B	B	B	B	H	H	H	H	H	H	H	H	H	H	H	H	H	H	H	H	H	H	H	H	B	-	H	-	A	A	A	A	A	H	H
261	A	A	A	A	A	-	H	H	H	H	H	H	H	H	H	H	H	H	B	B	-	H	H	H	A	A	A	A	A	A	A	A	A	A	A	A	A	A	A	A	A	A	A	A	A	A	A	A	A
262	H	H	H	H	H	H	H	H	H	H	H	H	H	H	H	H	H	H	H	H	H	H	H	H	H	H	A	A	A	A	A	A	A	A	A	A	A	A	B	-	H	H	H	H	H	H	H	A	A
263	A	H	H	H	H	H	H	H	H	H	H	H	H	H	H	H	H	H	H	-	H	H	H	H	H	H	H	H	H	H	H	H	H	H	H	H	H	H	H	-	A	A	A	A	A	A	A	H	B
264	B	B	B	B	B	B	B	B	B	B	B	B	-	H	H	H	H	H	H	H	B	B	B	B	H	H	H	H	H	H	H	H	H	H	H	H	H	H	B	-	H	H	H	H	H	H	H	H	A
265	H	H	H	H	H	H	H	H	H	H	H	H	H	H	H	H	H	H	H	H	H	H	H	H	H	H	H	H	H	H	H	H	H	H	H	H	H	H	H	H	H	H	H	H	H	H	H	H	H
266	A	A	A	A	A	A	A	A	A	A	A	A	A	A	A	A	A	A	A	A	B	B	B	B	B	-	A	A	A	A	A	A	A	A	A	A	A	A	H	H	H	H	H	H	H	H	H	A	H
267	H	H	H	H	H	H	H	H	H	H	H	H	H	H	H	H	H	H	H	H	B	B	B	B	B	H	H	H	H	H	H	A	A	A	A	A	A	A	H	H	H	H	H	H	H	H	H	A	H
268	A	A	A	A	A	A	A	A	A	A	A	A	A	A	A	A	A	A	A	A	H	H	H	H	H	H	H	H	H	H	H	H	H	H	H	H	B	B	H	H	H	H	H	A	A	A	A	H	B
269	H	H	H	H	H	H	H	H	H	H	H	H	-	B	B	B	H	H	H	A	B	B	B	B	B	B	H	H	H	H	H	H	H	H	H	H	H	H	B	B	B	B	B	B	B	B	B	H	B
270	H	H	H	H	H	H	H	H	H	H	H	H	H	H	H	H	H	H	H	H	A	A	A	A	A	A	A	A	A	A	A	A	A	A	A	A	H	H	H	H	H	H	H	H	H	H	H	A	H
271	B	B	B	B	B	B	B	B	B	-	H	H	H	H	H	H	H	H	H	H	H	H	H	H	H	H	H	H	H	H	H	A	A	A	A	A	A	A	B	B	B	B	B	B	-	-	H	A	-
272	H	H	H	H	H	H	H	H	H	H	H	H	H	H	H	H	H	H	H	H	H	H	H	H	H	H	A	A	A	A	A	H	H	H	H	H	H	H	H	-	B	B	B	B	B	B	B	H	H
273	A	A	A	A	A	A	A	A	A	A	A	A	A	A	A	A	A	A	A	A	H	H	H	H	H	H	H	H	H	H	H	H	H	H	H	H	H	H	H	-	A	A	A	A	A	A	A	H	A
274	A	A	A	A	A	A	A	A	A	A	A	A	-	H	H	H	H	H	H	H	B	B	B	B	B	B	B	B	B	B	B	B	B	B	B	B	B	B	A	A	A	A	A	A	A	A	A	B	H
275	B	B	B	B	B	B	B	B	B	B	B	B	B	B	B	B	B	B	B	B	H	H	H	H	H	H	H	H	H	H	H	A	A	A	A	A	A	A	A	A	A	A	A	A	A	A	A	A	A
276	H	H	H	H	H	H	H	H	H	H	H	A	A	A	A	A	A	A	A	A	A	A	A	A	H	H	H	H	H	H	H	H	H	H	H	H	H	H	H	H	H	H	H	H	H	H	H	H	B
277	B	B	B	B	B	B	H	H	H	H	H	H	H	H	H	H	H	H	H	H	A	A	A	A	A	A	A	A	A	H	H	H	H	H	H	B	B	B	H	-	A	A	A	A	A	A	A	H	H
278	A	A	A	A	A	A	A	A	A	A	A	A	-	H	H	H	H	H	H	H	H	H	H	H	H	H	H	H	H	B	B	B	B	B	B	B	B	B	H	-	B	B	B	B	B	B	B	B	A
279	B	B	B	B	B	B	B	B	B	B	B	B	B	B	B	B	B	B	B	-	A	A	A	A	A	A	A	A	A	A	A	A	A	A	A	A	A	H	H	H	H	H	H	H	H	H	H	A	H
280	A	A	A	A	A	A	A	A	A	-	H	H	H	H	H	H	H	H	H	H	B	B	B	B	B	B	B	B	B	B	B	B	B	B	B	B	B	B	H	H	H	H	H	H	H	H	H	B	A
281	A	A	A	A	A	A	A	A	A	A	A	A	-	H	H	H	H	H	B	-	B	B	B	B	B	B	B	B	B	B	B	B	B	B	B	B	B	B	A	-	H	H	H	H	H	H	H	B	B
282	H	H	H	H	H	H	H	H	H	H	H	H	H	H	H	H	H	H	H	H	H	H	H	H	H	B	B	B	B	B	B	B	B	B	B	B	B	B	H	-	A	A	A	A	A	A	A	B	B
283	A	A	A	A	A	A	A	A	A	A	A	A	-	H	H	H	H	H	H	H	H	H	H	H	H	H	H	H	H	H	H	H	H	H	H	H	H	H	H	H	H	H	H	H	H	H	H	H	H
284	B	B	B	B	B	B	B	B	B	B	B	B	-	H	A	A	A	A	A	A	A	A	A	A	A	A	H	H	H	B	B	B	B	B	B	B	B	B	H	H	H	H	H	H	-	-	B	B	H
285	H	H	H	H	H	H	H	H	H	H	H	H	H	H	H	H	H	H	H	H	A	A	A	A	A	A	A	H	H	H	H	B	B	B	B	B	B	B	H	H	H	H	H	H	H	H	H	B	-
286	H	H	H	H	H	H	H	H	H	-	B	B	-	H	H	H	H	H	H	H	H	H	H	H	H	H	H	H	H	H	H	H	H	H	H	H	H	A	H	H	H	H	H	H	H	H	H	H	H
287	B	H	H	H	H	H	H	H	H	H	H	H	H	H	H	H	H	H	H	H	B	B	B	B	H	H	A	A	A	A	A	A	A	A	A	A	A	A	H	H	H	H	H	H	H	H	H	H	A
288	A	A	A	A	A	A	-	H	H	H	H	H	-	B	B	B	B	B	B	B	A	A	A	A	A	A	A	A	A	A	A	A	A	A	A	A	H	H	B	B	B	-	-	H	H	H	H	B	H
289	H	H	H	H	H	A	A	A	A	A	A	A	A	A	A	A	A	A	A	A	A	A	A	A	A	A	A	A	A	A	A	A	A	A	A	A	A	A	A	A	A	A	A	A	A	A	A	A	B
290	H	H	H	H	H	H	H	H	H	H	H	H	H	H	H	H	H	A	A	A	H	H	H	H	A	A	H	H	H	H	H	H	H	H	H	H	H	H	H	-	B	B	B	B	B	B	B	B	H
291	H	H	H	H	H	H	H	H	H	H	H	H	H	H	H	H	H	H	H	H	H	H	H	H	H	H	B	B	B	B	B	B	B	B	B	B	B	B	B	-	H	H	H	H	H	H	H	H	A
292	B	B	B	B	B	B	B	B	B	B	B	B	B	B	B	B	B	H	H	H	H	H	H	H	B	B	B	B	B	H	H	H	H	H	H	H	H	H	A	A	A	A	A	A	A	A	A	A	H
293	H	H	H	H	H	H	H	H	H	H	H	H	H	H	H	H	H	H	H	H	H	H	H	H	H	H	H	H	A	A	A	A	A	A	A	A	A	A	B	-	H	-	A	A	A	A	A	A	H
294	H	H	H	H	H	H	H	H	H	H	H	H	H	H	H	H	H	H	H	H	A	A	A	A	H	H	H	H	H	H	H	H	H	H	H	H	H	H	H	-	B	B	B	B	B	B	B	B	H
295	H	H	H	H	H	H	H	H	H	H	H	H	H	H	H	H	H	H	H	H	B	B	B	B	B	B	B	B	B	H	H	H	H	H	H	H	H	H	B	B	B	-	H	H	H	H	H	H	B
296	H	H	H	H	H	H	H	H	H	H	H	H	H	H	H	H	H	H	H	H	A	A	A	A	A	A	A	A	A	A	A	A	H	H	H	H	H	H	A	-	H	H	H	H	-	-	B	B	H
297	H	H	H	H	H	H	H	H	H	H	H	H	H	H	H	H	H	H	H	H	H	H	H	H	H	H	H	H	H	H	H	H	H	H	H	H	H	H	H	H	H	H	H	H	H	H	H	H	A
298	A	A	A	A	A	A	A	A	A	-	H	H	-	B	B	B	B	B	B	B	A	A	A	A	A	A	A	A	A	A	A	H	H	H	H	H	H	H	H	H	H	H	H	H	H	H	H	H	B
299	H	H	H	H	H	H	H	H	H	H	H	H	H	H	H	H	H	H	H	H	A	A	A	A	A	A	A	A	A	A	A	A	A	A	A	A	A	A	H	H	H	H	H	H	H	H	H	H	B
300	A	A	A	A	A	A	A	A	A	A	A	A	A	A	A	A	A	A	A	A	A	H	H	H	H	H	H	H	H	H	H	H	H	H	H	H	H	H	H	H	H	H	H	H	H	H	H	H	B
301	A	A	A	A	A	A	A	A	A	A	A	A	A	A	A	A	H	H	H	H	H	H	H	H	H	H	H	H	H	B	B	B	B	B	B	B	B	B	A	-	H	-	B	B	B	B	B	B	H
302	H	H	H	H	H	H	H	H	H	H	H	H	H	H	H	H	H	H	H	H	H	H	H	H	H	H	H	H	H	H	H	H	H	A	A	A	A	A	H	H	H	H	H	H	H	H	H	H	H
303	H	H	H	H	H	H	H	H	H	H	H	H	H	H	H	H	H	H	H	H	H	B	B	B	B	H	H	H	H	H	H	H	H	H	H	H	H	H	H	H	H	-	A	A	A	A	A	A	H
304	A	H	H	H	H	H	H	H	H	H	H	H	-	B	B	B	B	B	B	B	H	H	H	H	H	H	H	H	H	H	H	H	H	H	H	H	H	H	H	H	H	H	H	H	H	H	H	H	A
305	H	H	H	H	H	H	H	H	H	-	A	A	A	A	A	A	A	A	A	A	B	B	B	-	H	H	H	H	H	H	H	A	A	A	A	A	A	A	H	-	B	B	B	B	B	B	B	B	A
306	B	H	H	H	H	H	A	A	A	A	A	A	A	A	A	A	A	A	A	A	H	H	H	H	H	H	B	B	B	B	B	B	B	B	B	B	B	B	A	A	A	A	A	A	A	A	A	A	B
307	-	H	H	H	H	H	H	H	H	H	H	H	H	H	H	H	H	B	B	B	B	B	B	B	B	B	B	B	B	B	B	A	A	A	A	A	A	A	B	B	B	B	B	B	B	B	B	B	A
308	H	H	H	H	H	H	H	H	H	H	H	H	H	H	H	H	H	H	H	H	H	H	H	H	H	H	H	H	H	H	H	H	H	H	H	H	H	H	H	-	B	B	B	B	B	B	B	B	A
309	A	A	A	A	A	A	A	A	A	A	A	A	-	H	H	H	H	H	H	H	H	H	H	-	B	B	B	B	B	B	B	B	B	B	B	B	B	H	A	A	A	A	A	A	A	A	A	A	A
310	A	A	A	A	A	A	A	A	A	A	A	A	A	A	A	A	A	H	H	H	H	H	H	H	H	H	H	H	H	H	H	H	H	H	H	H	H	H	B	B	B	-	H	H	-	-	A	A	B
311	H	H	H	H	H	H	H	H	H	H	H	H	H	H	H	H	H	H	H	H	-	-	B	B	B	B	B	B	B	B	B	B	B	B	B	B	B	B	A	A	A	A	A	A	A	A	A	A	H
312	B	B	B	B	B	B	B	B	B	B	B	B	B	B	B	B	B	B	B	B	-	-	H	-	A	A	A	A	A	A	A	A	A	A	A	A	A	A	H	H	H	H	H	H	H	H	H	H	H
313	H	H	H	H	-	-	-	-	B	-	H	H	-	A	A	A	A	A	A	A	-	-	B	B	B	B	H	H	A	A	A	A	A	A	A	A	A	A	H	H	H	H	H	H	H	H	H	H	A
314	H	H	H	H	-	-	-	-	B	B	B	B	B	B	B	B	B	B	B	B	-	-	H	H	H	H	H	H	H	H	H	H	H	H	H	H	H	H	A	A	-	-	H	H	H	H	H	H	H
[truncated: 165 more columns]

## Sheet: Notes
(a) The dataset presented in this spreadsheet was used for QTL analysis using R-QTL software.
(b) Markers that were only partially informative were removed
(c) Non-segrating markers have been binned to produce a single score.
(d) Where possible, missing data has been imputed based on flanking marker scores.
